# Supplementary material for: Freshwater Mussel Viromes Increase Rapidly in Diversity and Abundance When Hosts Are Released from Captivity into the Wild
Source: Animals (Basel). 2024 Aug 30;14(17):2531. doi: 10.3390/ani14172531 (PMC11393864; doi:10.3390/ani14172531)
Supplement: Supplementary file 1 [file animals-14-02531-s001.zip]

Archive with 2 entries (2 files):
- ClinchSilosSupplementaryTablesPublicationVersionv2.0.xlsx
- Supplemental Figures V2.0.pdf
