# Supplementary material for: Freshwater Mussel Viromes Increase Rapidly in Diversity and Abundance When Hosts Are Released from Captivity into the Wild
Source: Animals (Basel). 2024 Aug 30;14(17):2531. doi: 10.3390/ani14172531 (PMC11393864; doi:10.3390/ani14172531)
Supplement: Supplementary file 1 [file animals-14-02531-s001.zip › ClinchSilosSupplementaryTablesPublicationVersionv2.0.xlsx]

## Sheet: TableS1 Sample Pools
Sample Pool	River	Site	Study Year	Deploy Date	Collection Date	Deployment Duration (Days)	# Mussels Included in Sequencing Pool	# Mussels Deployed	# Mussels Collected	# Mussels Found Dead	Mussels Remaining After Sampling Event	Note	Number of Viruses	Viral Reads	Trimmed Reads	vRPM/kb
CS01	n/a	AWCC (Hatchery)	2020	n/a	2020-09-09	n/a	5	16	8	0	8		64	9851	875457	0.672584
CS08	n/a	AWCC (Hatchery)	2020	2020-09-09	2020-11-04	n/a	5	16	8	0	0		114	113347	1239061	1.58266
CS02	Clinch River	Clinchport	2020	2020-09-09	2020-09-22	13	5	20	5	0	15		235	38768	891326	1.25977
CS04	Clinch River	Clinchport	2020	2020-09-09	2020-10-07	28	5	20	5	0	10		249	166024	1161113	1.77663
CS06	Clinch River	Clinchport	2020	2020-09-09	2020-10-20	41	5	20	5	0	5		388	217524	1288944	1.84861
CS09	Clinch River	Clinchport	2020	2020-09-09	2020-11-06	58	5	20	5	0	0		373	85117	1266779	1.44865
CS03	Clinch River	Sycamore Island	2020	2020-09-09	2020-09-22	13	5	20	5	0	15		209	16488	1235854	0.746539
CS05	Clinch River	Sycamore Island	2020	2020-09-09	2020-10-07	28	5	20	5	0	10		315	118454	1275733	1.58913
CS07	Clinch River	Sycamore Island	2020	2020-09-09	2020-10-20	41	5	20	5	0	5		218	146806	1283220	1.67978
CS10	Clinch River	Sycamore Island	2020	2020-09-09	2020-11-06	58	5	20	5	0	0		203	87891	1314954	1.44637
CS17	Powell River	833 Bridge	2021	2021-06-23	2021-07-26	34	5	20	5	0	15	All remaining mussels found crushed on 8/27/2021 by sediment accumulation from flooding	107	53217	1401364	1.20084
n/a	Powell River	833 Bridge	2021	2021-06-23	2021-08-27	n/a	n/a	20	0	15	0
CS11	n/a	AWCC (Hatchery)	2021	n/a	2021-06-28	n/a	5	40	8	0	32		62	35450	1231654	1.08047
CS12	n/a	AWCC (Hatchery)	2021	n/a	2021-07-27	n/a	5	40	5	0	27		39	50550	1244401	1.2301
CS18	n/a	AWCC (Hatchery)	2021	n/a	2021-08-31	n/a	5	40	5	0	12*	10 mussels transferred to Middle Fork Holston River pm 8/22/2021	44	9400	1422871	0.4413
CS23	n/a	AWCC (Hatchery)	2021	n/a	2021-10-26	n/a	5	40	6	6	0	Mortality observed in hatchery following temperature spike in ponds	137	45696	1313345	1.16284
CS13	Clinch River	Bennett	2021	2021-06-22	2021-07-26	34	5	20	5	0	15		220	140608	1362704	1.63495
CS19	Clinch River	Bennett	2021	2021-06-22	2021-08-27	66	5	20	5	0	10		178	136406	1355868	1.62395
CS24	Clinch River	Bennett	2021	2021-06-22	2021-10-25	126	5	20	10	0	0		267	110306	1169303	1.59601
CS15	Middle Fork Holston River	Miller Farm	2021	2021-06-21	2021-07-26	35	4	20	4	10	6	All mussels in silo #2 found crushed by sediment accumulation	273	356633	1519158	1.99196
CS21	Middle Fork Holston River	Miller Farm	2021	6/21/2021*	2021-08-27	67	5	30*	5	0	11	A replacement silo with 10 mussels was transferred from AWCC to the site on 8/22/2021; sample pool included 2 mussels from original silo and 3 mussels from replacement silo	329	227735	1531392	1.79368
CS26	Middle Fork Holston River	Miller Farm	2021	6/21/2021*	2021-10-25	126	5	30*	11	0	0		378	618714	1570042	2.21692
CS16	North Fork Holston River	Rich Valley School	2021	2021-06-21	2021-07-26	35	5	20	5	0	15		115	58860	1591667	1.18931
CS22	North Fork Holston River	Rich Valley School	2021	2021-06-21	2021-08-27	67	5	20	5	0	10		212	163996	1480856	1.66566
CS27	North Fork Holston River	Rich Valley School	2021	2021-06-21	2021-10-25	126	5	20	10	0	0		315	409507	1424581	2.07991
CS14	Clinch River	Sycamore Island	2021	2021-06-23	2021-07-26	33	5	20	5	0	15		101	3785	1435620	0.0423645
CS20	Clinch River	Sycamore Island	2021	2021-06-23	2021-08-27	65	4	20	4	8*	3	1 mussel found dead in silo; 1 silo lost in flooding with 7 mussels	212	41283	1563975	1.04288
CS25	Clinch River	Sycamore Island	2021	2021-06-23	2021-10-26	124	3	20	3	0	0		245	27077	1535713	0.867629

## Sheet: Table S2 Virus List
Number	Working Virus Name	Length (nt)	Sequencing Pool	VIRUS RENAME	DNARNA	Percent Identity	e-value	AccessionNumber	Closest Diamond BlastX Match	Protein Name	Domain	Realm	Kingdom	Phylum	Class	Order	Family	Genus	Species	UnclassifiedSpecies
1	Clinch_Noda_CS27NODE_1117_length_1069_cov_20.313609	1069	CS27	Clinch noda-like virus 1	RNA	99.09	0	QNL09585.1	Clinch noda-like virus 1	hypothetical protein, partial	Viruses	Riboviria	Orthornavirae	Kitrinoviricota	Magsaviricetes	Nodamuvirales	Nodaviridae	unclassified Nodaviridae	Clinch noda-like virus 1	NA
2	Clinchsilos1	2882	CS21	clidnopec virus 64	DNA	57.3	4.86e-99	YP_009259732.1	Circovirus-like genome DHCV-2	putative Rep protein	Viruses	Monodnaviria	Shotokuvirae	Cressdnaviricota	NA	NA	NA	NA	NA	NA
3	Clinchsilos10	1962	CS06	clidnopec virus 113	DNA	47.5	8.31e-84	QSX73072.1	Delphin virus 2	replication-associated protein	Viruses	Monodnaviria	Shotokuvirae	Cressdnaviricota	unclassified Cressdnaviricota	NA	NA	NA	NA	NA
4	Clinchsilos100	5386	CS11	Chemarfal virus 145	RNA	96	0	WPR18126.1	Chemarfal virus 145	RNA-dependent RNA polymerase	Viruses	Riboviria	Orthornavirae	Pisuviricota	Stelpaviricetes	Stellavirales	Astroviridae	unclassified Astroviridae	NA	Culex Bastrovirus-like virus
5	Clinchsilos101	3266	CS11	clirnapec virus 57	RNA	43.1	4.94e-215	APG76528.1	Hubei noda-like virus 7	hypothetical protein	Viruses	Riboviria	Orthornavirae	Kitrinoviricota	Magsaviricetes	Nodamuvirales	Nodaviridae	NA	NA	Hubei noda-like virus 7
6	Clinchsilos102-RC	2915	CS11	clirnapec virus 58	RNA	43.1	2.23e-208	APG76582.1	Wenling noda-like virus 2	hypothetical protein	Viruses	Riboviria	Orthornavirae	Kitrinoviricota	Magsaviricetes	Nodamuvirales	Nodaviridae	NA	NA	NA
7	Clinchsilos103-RC	2723	CS11	clirnapec virus 22	RNA	78.8	1.13e-266	YP_009342275.1	Wenzhou tombus-like virus 3	hypothetical protein 2	Viruses	Riboviria	Orthornavirae	Kitrinoviricota	Tolucaviricetes	Tolivirales	Tombusviridae	NA	NA	NA
8	Clinchsilos104	9322	CS13	clirnapec virus 188	RNA	60.1	0	WPR18009.1	Chemarfal virus 30	structural polyprotein	Viruses	Riboviria	Orthornavirae	Pisuviricota	Pisoniviricetes	Picornavirales	Dicistroviridae	NA	NA	NA
9	Clinchsilos105	9108	CS13	Crogonang virus 9	RNA	96.7	0	WPR18026.1	Crogonang virus 9	RNA-dependent RNA polymerase	Viruses	Riboviria	Orthornavirae	Pisuviricota	Pisoniviricetes	Picornavirales	Marnaviridae	NA	NA	NA
10	Clinchsilos106	8849	CS13	clirnapec virus 225	RNA	45.6	0	DAZ89854.1	Arabidopsis halleri dicistro-like virus 1	non-structural polyprotein	Viruses	Riboviria	Orthornavirae	Pisuviricota	Pisoniviricetes	Picornavirales	Dicistroviridae	NA	NA	Changjiang picorna-like virus 10
11	Clinchsilos107-RC	6848	CS13	clirnapec virus 206	RNA	53	0	APG77473.1	Sanxia picorna-like virus 6	hypothetical protein, partial	Viruses	Riboviria	Orthornavirae	Pisuviricota	Pisoniviricetes	Picornavirales	Marnaviridae	NA	NA	Sanxia picorna-like virus 6
12	Clinchsilos108	2525	CS13	Hubei noda-like virus 11	RNA	94.4	0	APG76091.1	Hubei noda-like virus 11	hypothetical protein	Viruses	Riboviria	Orthornavirae	Kitrinoviricota	Magsaviricetes	Nodamuvirales	Nodaviridae	NA	NA	Hubei noda-like virus 11
13	Clinchsilos109	8957	CS15	Crogonang virus 133	RNA	98.9	0	WPR17974.1	Crogonang virus 133	RNA-dependent RNA polymerase	Viruses	Riboviria	Orthornavirae	Pisuviricota	Pisoniviricetes	Picornavirales	Caliciviridae	NA	NA	NA
14	Clinchsilos11	1915	CS04	Crogonang virus 143	DNA	97.7	5.18e-218	WPR18730.1	Crogonang virus 143	replication polyprotein	Viruses	Monodnaviria	Shotokuvirae	Cressdnaviricota	NA	NA	NA	NA	NA	NA
15	Clinchsilos110	8686	CS15	clirnapec virus 163	RNA	69.9	0	YP_009336729.1	Changjiang crawfish virus 2	hypothetical protein	Viruses	Riboviria	Orthornavirae	Pisuviricota	Pisoniviricetes	Picornavirales	Dicistroviridae	NA	NA	Changjiang crawfish virus 2
16	Clinchsilos111-RC	7747	CS15	clirnapec virus 81	RNA	31.2	4.71e-248	YP_009337393.1	Wenzhou hepe-like virus 2	replicase	Viruses	Riboviria	Orthornavirae	Kitrinoviricota	Alsuviricetes	Hepelivirales	NA	NA	NA	Wenzhou hepe-like virus 2
17	Clinchsilos112-RC	5355	CS15	Crogonang virus 16	RNA	99.2	0	WPR18051.1	Crogonang virus 16	RNA-dependent RNA polymerase	Viruses	Riboviria	Orthornavirae	Pisuviricota	Pisoniviricetes	Picornavirales	Marnaviridae	NA	NA	NA
18	Clinchsilos113	4979	CS15	clirnapec virus 170	RNA	67.3	0	UNY42152.1	Picornavirales sp	polyprotein, partial	Viruses	Riboviria	Orthornavirae	Pisuviricota	Pisoniviricetes	Picornavirales	Marnaviridae	NA	NA	NA
19	Clinchsilos114-RC	4218	CS15	Ryegrass mottle virus	RNA	99.1	0	YP_007438853.1	Ryegrass mottle virus	polyprotein P2ab	Viruses	Riboviria	Orthornavirae	Pisuviricota	Pisoniviricetes	Sobelivirales	Solemoviridae	Sobemovirus	Ryegrass mottle virus	NA
20	Clinchsilos115-RC	4180	CS15	clirnapec virus 219	RNA	47.2	4.52e-253	UNY42008.1	Picornavirales sp	polyprotein	Viruses	Riboviria	Orthornavirae	Pisuviricota	Pisoniviricetes	Picornavirales	Marnaviridae	NA	NA	NA
21	Clinchsilos116	3080	CS15	clirnapec virus 48	RNA	47.6	3.63e-205	APG76171.1	Beihai noda-like virus 17	hypothetical protein	Viruses	Riboviria	Orthornavirae	Kitrinoviricota	Magsaviricetes	Nodamuvirales	Nodaviridae	NA	NA	Beihai noda-like virus 17
22	Clinchsilos117-RC	3058	CS15	Nelson wasp-associated virus 3	RNA	97.4	0	QZZ63401.1	Nelson wasp-associated virus 3	hypothetical protein, partial	Viruses	Riboviria	Orthornavirae	Kitrinoviricota	Magsaviricetes	Nodamuvirales	Nodaviridae	NA	NA	NA
23	Clinchsilos118	2977	CS15	clirnapec virus 226	RNA	44.8	3.19e-192	AYN75544.1	Cragig virus 2	structural protein	Viruses	Riboviria	Orthornavirae	Pisuviricota	Pisoniviricetes	Picornavirales	NA	NA	NA	NA
24	Clinchsilos119	2875	CS15	clirnapec virus 157	RNA	81	0	ASM93994.1	Caledonia beadlet anemone Nora virus-like virus 1	putative ORF4	Viruses	Riboviria	Orthornavirae	Pisuviricota	Pisoniviricetes	Picornavirales	Noraviridae	NA	NA	Caledonia beadlet anemone Nora virus-like virus 1
25	Clinchsilos12	1894	CS05	Chemarfal virus 208	DNA	99.3	2.25e-188	WPR18733.1	Chemarfal virus 208	capsid protein	Viruses	NA	NA	NA	NA	NA	NA	NA	NA	NA
26	Clinchsilos120	2703	CS15	clirnapec virus 91	RNA	60	0	QKI28955.1	Ginkgo biloba narna-like virus	hypothetical protein	Viruses	Riboviria	Orthornavirae	Lenarviricota	Amabiliviricetes	Wolframvirales	Narnaviridae	unclassified Narnaviridae	NA	NA
27	Clinchsilos121-RC	2397	CS15	clirnapec virus 154	RNA	84.3	0	ULG00061.1	Locarnavirus sp	hypothetical protein 2	Viruses	Riboviria	Orthornavirae	Pisuviricota	Pisoniviricetes	Picornavirales	NA	NA	NA	NA
28	Clinchsilos122	2234	CS15	clirnapec virus 158	RNA	74.3	0	UNY41995.1	Picornavirales sp	polyprotein	Viruses	Riboviria	Orthornavirae	Pisuviricota	Pisoniviricetes	Picornavirales	NA	NA	NA	NA
29	Clinchsilos123-RC	2020	CS15	clirnapec virus 16	RNA	86.5	2.69e-282	WPR18332.1	Chemarfal virus 170	RNA-dependent RNA polymerase	Viruses	Riboviria	Orthornavirae	Kitrinoviricota	Tolucaviricetes	Tolivirales	Tombusviridae	Tombusvirus	NA	unclassified Tombusvirus; Ginkgo biloba tombusvirus
30	Clinchsilos124-RC	7258	CS16	clirnapec virus 5	RNA	49.4	0	UHS72513.1	Totiviridae sp	putative coat protein	Viruses	Riboviria	Orthornavirae	Duplornaviricota	Chrymotiviricetes	Ghabrivirales	Totiviridae	NA	NA	NA
31	Clinchsilos125-RC	4288	CS18	Danaus plexippus plexippus iteravirus	DNA	93.2	0	YP_009021036.1	Danaus plexippus plexippus iteravirus	nonstructural protein NS	Viruses	Monodnaviria	Shotokuvirae	Cossaviricota	Quintoviricetes	Piccovirales	Parvoviridae	Iteradensovirus	NA	NA
32	Clinchsilos126	2611	CS18	clirnapec virus 90	RNA	82.3	0	YP_009342440.1	Wuhan insect virus 18	RNA-dependent RNA polymerase	Viruses	Riboviria	Orthornavirae	Lenarviricota	Amabiliviricetes	Wolframvirales	Narnaviridae	NA	NA	Wuhan insect virus 18
33	Clinchsilos127	4976	CS19	clidnapec virus 6	DNA	73.5	1.76e-276	WLG20688.1	Zophobas morio black wasting virus	nonstructural protein	Viruses	Monodnaviria	Shotokuvirae	Cossaviricota	Quintoviricetes	Piccovirales	Parvoviridae	unclassified Densovirinae	NA	NA
34	Clinchsilos128-RC	1537	CS20	clirnapec virus 99	RNA	65.2	1.66e-205	AXH74708.1	Cressdnaviricota sp	viral coat protein	Viruses	Riboviria	Orthornavirae	NA	NA	NA	NA	NA	NA	NA
35	Clinchsilos129-RC	9422	CS21	Clinch picorna-like virus 1	RNA	97.6	0	QNL09586.1	Clinch picorna-like virus 1	nonstructural polyprotein	Viruses	Riboviria	Orthornavirae	Pisuviricota	Pisoniviricetes	Picornavirales	Marnaviridae	NA	NA	Clinch picorna-like virus 1
36	Clinchsilos13	1808	CS22	clidnopec virus 49	DNA	59.8	4.67e-114	QGH73070.1	CRESS virus sp ctjUS5	Rep protein	Viruses	Monodnaviria	Shotokuvirae	Cressdnaviricota	NA	NA	NA	NA	NA	NA
37	Clinchsilos130-RC	9346	CS21	clirnapec virus 280	RNA	33.7	9.02e-283	WPR17951.1	Chemarfal virus 126	RNA-dependent RNA polymerase	Viruses	Riboviria	Orthornavirae	Pisuviricota	Pisoniviricetes	Picornavirales	Noraviridae	NA	NA	Hubei picorna-like virus 66
38	Clinchsilos131-RC	8068	CS21	clirnapec virus 80	RNA	31.4	2.86e-252	YP_009337393.1	Wenzhou hepe-like virus 2	replicase	Viruses	Riboviria	Orthornavirae	Kitrinoviricota	Alsuviricetes	Hepelivirales	NA	NA	NA	Wenzhou hepe-like virus 2
39	Clinchsilos132-RC	7442	CS21	clirnapec virus 9	RNA	40	3.15e-226	WPR18098.1	Crogonang virus 29	capsid protein	Viruses	Riboviria	Orthornavirae	Duplornaviricota	Chrymotiviricetes	Ghabrivirales	Totiviridae	unclassified Totiviridae	NA	NA
40	Clinchsilos133	4886	CS21	Periparus ater ambidensovirus	DNA	92.4	0	QTZ83182.1	Periparus ater ambidensovirus	structural protein VP2	Viruses	Monodnaviria	Shotokuvirae	Cossaviricota	Quintoviricetes	Piccovirales	Parvoviridae	Ambidensovirus	unclassified Ambidensovirus	Periparus ater ambidensovirus
41	Clinchsilos134-RC	4283	CS21	clirnapec virus 14	RNA	88.3	0	WPR18214.1	Chemarfal virus 156	RNA-dependent RNA polymerase	Viruses	Riboviria	Orthornavirae	Kitrinoviricota	Magsaviricetes	Nodamuvirales	Nodaviridae	NA	NA	Sanxia water strider virus 17
42	Clinchsilos135	4015	CS21	Weivirus-like virus sp	RNA	92	0	QIN96620.1	Weivirus-like virus sp	hypothetical protein 2	Viruses	Riboviria	Orthornavirae	Pisuviricota	Pisoniviricetes	Picornavirales	Dicistroviridae	NA	NA	NA
43	Clinchsilos136-RC	3113	CS21	Flock House virus	RNA	92.8	0	NP_689444.1	Flock House virus	protein A	Viruses	Riboviria	Orthornavirae	Kitrinoviricota	Magsaviricetes	Nodamuvirales	Nodaviridae	NA	NA	NA
44	Clinchsilos137-RC	3044	CS21	clirnapec virus 118	RNA	41.3	9.59e-219	AOC55067.1	Defiwi virus	RNA-dependent RNA polymerase, partial	Viruses	Riboviria	Orthornavirae	NA	NA	NA	NA	NA	NA	Defiwi virus
45	Clinchsilos138-RC	2964	CS21	clirnapec virus 35	RNA	56.8	0	WPR18417.1	Chemarfal virus 184	RNA-dependent RNA polymerase, partial	Viruses	Riboviria	Orthornavirae	Kitrinoviricota	Magsaviricetes	Nodamuvirales	Nodaviridae	NA	NA	Caninovirus sp.
46	Clinchsilos139	2881	CS21	clirnapec virus 200	RNA	54.8	8.4e-231	YP_009345054.1	Wuhan millipede virus 3	hypothetical protein	Viruses	Riboviria	Orthornavirae	Pisuviricota	Pisoniviricetes	Picornavirales	Dicistroviridae	NA	NA	Wuhan millipede virus 3
47	Clinchsilos14	1555	CS24	clidnopec virus 212	DNA	27.9	4.62e-20	USZ80624.1	Tick-associated circular virus-2	capsid protein	Viruses	NA	NA	NA	NA	NA	NA	NA	NA	NA
48	Clinchsilos140	2431	CS21	Naranjilla mild mosaic virus	RNA	95.6	0	YP_010802431.1	Naranjilla mild mosaic virus	replicase	Viruses	Riboviria	Orthornavirae	Kitrinoviricota	Alsuviricetes	Tymovirales	Tymoviridae	Tymovirus	unclassified Tymovirus	Naranjilla mild mosaic virus
49	Clinchsilos141-RC	2310	CS21	clirnapec virus 94	RNA	86.2	0	UHS71788.1	Permutotetraviridae sp	RNA-dependent RNA polymerase	Viruses	Riboviria	NA	NA	NA	NA	NA	NA	NA	NA
50	Clinchsilos142-RC	1979	CS21	clirnapec virus 185	RNA	61.3	2.42e-271	WPR18008.1	Crogonang virus 4	capsid protein	Viruses	Riboviria	Orthornavirae	Pisuviricota	Pisoniviricetes	Picornavirales	NA	NA	NA	NA
51	Clinchsilos143-RC	1859	CS21	clirnapec virus 3	RNA	59.1	9.21e-270	UHS72444.1	Totiviridae sp	putative RNA-dependent RNA polymerase	Viruses	Riboviria	Orthornavirae	Duplornaviricota	Chrymotiviricetes	Ghabrivirales	Totiviridae	NA	NA	NA
52	Clinchsilos144	1328	CS21	clirnapec virus 20	RNA	83.9	4.51e-222	NP_049329.1	Black beetle virus	coat protein precursor	Viruses	Riboviria	Orthornavirae	Kitrinoviricota	Magsaviricetes	Nodamuvirales	Nodaviridae	Alphanodavirus	NA	NA
53	Clinchsilos145-RC	9761	CS22	Picornaviridae sp	RNA	95.1	0	URG14846.1	Picornaviridae sp	RNA dependent RNA polymerase	Viruses	Riboviria	Orthornavirae	Pisuviricota	Pisoniviricetes	Picornavirales	Marnaviridae	NA	NA	NA
54	Clinchsilos146	8553	CS22	clirnapec virus 212	RNA	50.9	0	YP_009337309.1	Wenzhou picorna-like virus 6	hypothetical protein	Viruses	Riboviria	Orthornavirae	Pisuviricota	Pisoniviricetes	Picornavirales	Marnaviridae	NA	NA	NA
55	Clinchsilos147-RC	3061	CS22	clirnapec virus 42	RNA	53.2	2.56e-315	QYF49909.1	Sichuan sediment noda-like virus 3	RNA-dependent RNA polymerase, partial	Viruses	Riboviria	Orthornavirae	Kitrinoviricota	Magsaviricetes	Nodamuvirales	Nodaviridae	NA	NA	NA
56	Clinchsilos148	2777	CS22	clirnapec virus 15	RNA	88.3	0	QYF49930.1	Beijing sediment noda-like virus 5	hypothetical protein	Viruses	Riboviria	Orthornavirae	Kitrinoviricota	Magsaviricetes	Nodamuvirales	Nodaviridae	NA	NA	NA
57	Clinchsilos149	8414	CS23	Crogonang virus 4	RNA	98.7	0	WPR18007.1	Crogonang virus 4	structural polyprotein	Viruses	Riboviria	Orthornavirae	Pisuviricota	Pisoniviricetes	Picornavirales	Marnaviridae	NA	NA	Beihai picorna-like virus 48
58	Clinchsilos15	1576	CS01	clidnopec virus 5	DNA	81.6	1.03e-85	MDD1474954.1	Dolichospermum sp ST_sed4	hypothetical protein	Viruses	Monodnaviria	Shotokuvirae	Cressdnaviricota	NA	NA	NA	NA	NA	NA
59	Clinchsilos150-RC	7830	CS23	clirnapec virus 198	RNA	55.2	0	UQR78684.1	Striga asiatica dicistro-like virus 1	nonstructural polyprotein	Viruses	Riboviria	Orthornavirae	Pisuviricota	Pisoniviricetes	Picornavirales	Dicistroviridae	NA	NA	NA
60	Clinchsilos151-RC	7337	CS23	clirnapec virus 175	RNA	64.4	0	QRQ90215.1	Riboviria sp	hypothetical protein	Viruses	Riboviria	Orthornavirae	Pisuviricota	Pisoniviricetes	Picornavirales	Marnaviridae	NA	NA	NA
61	Clinchsilos152-RC	4280	CS23	clirnapec virus 248	RNA	39	3.31e-295	YP_009329821.1	Bivalve RNA virus G3	polyprotein	Viruses	Riboviria	Orthornavirae	Pisuviricota	Pisoniviricetes	Picornavirales	Marnaviridae	NA	NA	NA
62	Clinchsilos153-RC	2635	CS23	clirnapec virus 187	RNA	60.4	0	UNY42178.1	Picornavirales sp	polyprotein 2	Viruses	Riboviria	Orthornavirae	Pisuviricota	Pisoniviricetes	Picornavirales	unclassified Picornavirales	NA	NA	Robinvale bee virus 3
63	Clinchsilos154-RC	1668	CS23	clirnapec virus 152	RNA	87.2	0	APG78304.1	Hubei picobirna-like virus 4	RdRp	Viruses	Riboviria	Orthornavirae	Pisuviricota	Duplopiviricetes	Durnavirales	Picobirnaviridae	NA	NA	Hubei picobirna-like virus 4
64	Clinchsilos155-RC	5501	CS25	flactilig virus 9	RNA	98.3	0	UZT54511.1	flactilig virus 9	RNA-dependent RNA polymerase	Viruses	Riboviria	Orthornavirae	Pisuviricota	Pisoniviricetes	Picornavirales	NA	NA	NA	NA
65	Clinchsilos156	4536	CS25	Crogonang virus 58	RNA	95	0	WPR18299.1	Crogonang virus 58	structural polyprotein, partial	Viruses	Riboviria	Orthornavirae	Pisuviricota	Pisoniviricetes	Picornavirales	Marnaviridae	NA	NA	NA
66	Clinchsilos157-RC	8424	CS26	Hubei picorna-like virus 61	RNA	97.6	0	YP_009337062.1	Hubei picorna-like virus 61	hypothetical protein	Viruses	Riboviria	Orthornavirae	Pisuviricota	Pisoniviricetes	Picornavirales	NA	NA	NA	Hubei picorna-like virus 61
67	Clinchsilos158-RC	8268	CS26	clirnapec virus 155	RNA	84.3	0	ASM93994.1	Caledonia beadlet anemone Nora virus-like virus 1	putative ORF4	Viruses	Riboviria	Orthornavirae	Pisuviricota	Pisoniviricetes	Picornavirales	Noraviridae	NA	NA	Caledonia beadlet anemone Nora virus-like virus 1
68	Clinchsilos159-RC	6116	CS26	clirnapec virus 192	RNA	58.8	0	ULG00029.1	Marnaviridae sp	hypothetical protein	Viruses	Riboviria	Orthornavirae	Pisuviricota	Pisoniviricetes	Picornavirales	Marnaviridae	NA	NA	NA
69	Clinchsilos16	1171	CS03	clidnopec virus 160	DNA	35.2	3.57e-21	AXQ66120.1	Circoviridae sp	putative capsid protein	Viruses	Monodnaviria	Shotokuvirae	Cressdnaviricota	NA	NA	NA	NA	NA	NA
70	Clinchsilos160	5667	CS26	Bastrovirus Brazil/sewage	RNA	93.3	0	ASM79505.1	Bastrovirus Brazil/sewage	non-structural polyprotein	Viruses	Riboviria	Orthornavirae	Pisuviricota	Stelpaviricetes	Stellavirales	Astroviridae	unclassified Astroviridae	NA	NA
71	Clinchsilos161	4525	CS26	Narnaviridae sp	RNA	98	0	UJQ92775.1	Narnaviridae sp	putative RNA-dependent RNA polymerase	Viruses	Riboviria	Orthornavirae	Lenarviricota	Miaviricetes	Ourlivirales	Botourmiaviridae	NA	NA	NA
72	Clinchsilos162-RC	4206	CS26	clirnapec virus 23	RNA	78.2	0	UHS72086.1	Tombusvirus sp	RNA-dependent RNA polymerase	Viruses	Riboviria	Orthornavirae	Kitrinoviricota	Tolucaviricetes	Tolivirales	Tombusviridae	NA	NA	NA
73	Clinchsilos163	3967	CS26	clirnapec virus 19	RNA	84.1	0	UHS72285.1	Tombusviridae sp	putative replicase	Viruses	Riboviria	Orthornavirae	Kitrinoviricota	Tolucaviricetes	Tolivirales	NA	NA	NA	NA
74	Clinchsilos164-RC	3480	CS26	clirnapec virus 97	RNA	72	4.39e-255	AHA86929.2	Tombunodavirus UC1	2 ORF2	Viruses	Riboviria	NA	NA	NA	NA	NA	NA	NA	Tombunodavirus UC1
75	Clinchsilos165-RC	2747	CS26	clirnapec virus 34	RNA	57.2	1.53e-188	YP_009333161.1	Hubei tombus-like virus 32	hypothetical protein 2	Viruses	Riboviria	Orthornavirae	Kitrinoviricota	Tolucaviricetes	Tolivirales	NA	NA	NA	Hubei tombus-like virus 32
76	Clinchsilos166-RC	2481	CS26	clirnapec virus 197	RNA	55.3	1.91e-285	YP_009336504.1	Hubei leech virus 4	hypothetical protein 2	Viruses	Riboviria	Orthornavirae	Pisuviricota	Pisoniviricetes	Picornavirales	NA	NA	NA	Hubei leech virus 4
77	Clinchsilos167	10549	CS27	clirnapec virus 284	RNA	33.4	3.1e-295	YP_009336709.1	Wenling crustacean virus 5	hypothetical protein	Viruses	Riboviria	Orthornavirae	Pisuviricota	Pisoniviricetes	Picornavirales	NA	NA	NA	NA
78	Clinchsilos168-RC	8916	CS27	clirnapec virus 153	RNA	84.9	0	YP_009333539.1	Beihai picorna-like virus 45	hypothetical protein	Viruses	Riboviria	Orthornavirae	Pisuviricota	Pisoniviricetes	Picornavirales	Marnaviridae	NA	NA	Beihai picorna-like virus 45
79	Clinchsilos169	8321	CS27	clirnapec virus 218	RNA	47.6	0	ULF99952.1	Marnaviridae sp	hypothetical protein	Viruses	Riboviria	Orthornavirae	Pisuviricota	Pisoniviricetes	Picornavirales	Marnaviridae	NA	NA	NA
80	Clinchsilos17	2265	CS06	clidnopec virus 42	DNA	63.8	7.75e-122	AXH74447.1	Cressdnaviricota sp	putative viral replication protein	Viruses	Monodnaviria	Shotokuvirae	Cressdnaviricota	NA	NA	NA	NA	NA	NA
81	Clinchsilos170-RC	6803	CS27	clirnapec virus 180	RNA	62.7	0	ULF99957.1	Marnaviridae sp	hypothetical protein 2	Viruses	Riboviria	Orthornavirae	Pisuviricota	Pisoniviricetes	Picornavirales	Marnaviridae	NA	NA	NA
82	Clinchsilos171-RC	5284	CS27	clirnapec virus 161	RNA	72.2	0	UNY42178.1	Picornavirales sp	polyprotein 2	Viruses	Riboviria	Orthornavirae	Pisuviricota	Pisoniviricetes	Picornavirales	Dicistroviridae	NA	NA	NA
83	Clinchsilos172-RC	5047	CS27	clirnapec virus 268	RNA	35.5	1.17e-293	YP_009329821.1	Bivalve RNA virus G3	polyprotein	Viruses	Riboviria	Orthornavirae	Pisuviricota	Pisoniviricetes	Picornavirales	NA	NA	NA	NA
84	Clinchsilos173-RC	3635	CS27	Chemarfal virus 252	RNA	96.7	0	WPR17968.1	Chemarfal virus 252	capsid protein	Viruses	Riboviria	Orthornavirae	Pisuviricota	Pisoniviricetes	Picornavirales	Marnaviridae	NA	NA	Clinch picorna-like virus 1
85	Clinchsilos174-RC	3196	CS27	clirnapec virus 62	RNA	39.5	6.24e-185	QYF49918.1	Sichuan sediment noda-like virus 4	hypothetical protein, partial	Viruses	Riboviria	Orthornavirae	Kitrinoviricota	Magsaviricetes	Nodamuvirales	Nodaviridae	NA	NA	NA
86	Clinchsilos175-RC	2446	CS27	clirnapec virus 208	RNA	52.6	1.11e-279	ULF99952.1	Marnaviridae sp	hypothetical protein	Viruses	Riboviria	Orthornavirae	Pisuviricota	Pisoniviricetes	Picornavirales	Marnaviridae	NA	NA	NA
87	Clinchsilos176-RC	2099	CS27	clirnapec virus 203	RNA	53.7	9.48e-212	QDH87969.1	Picornavirales sp	hypothetical protein H2Rhizo3345_000003	Viruses	Riboviria	Orthornavirae	Pisuviricota	Pisoniviricetes	Picornavirales	unclassified Picornavirales	NA	NA	Picornavirales sp.
88	Clinchsilos177-RC	1572	CS27	clirnapec virus 177	RNA	63.2	8.36e-232	UAW00423.1	Porcine picobirnavirus	RNA-dependent RNA polymerase	Viruses	Riboviria	Orthornavirae	Pisuviricota	Duplopiviricetes	Durnavirales	Picobirnaviridae	Picobirnavirus	unclassified Picobirnavirus	NA
89	Clinchsilos178	7154	CS27	Clinch picorna-like virus 1	RNA	98.7	0	QNL09586.1	Clinch picorna-like virus 1	nonstructural polyprotein	Viruses	Riboviria	Orthornavirae	Pisuviricota	Pisoniviricetes	Picornavirales	Marnaviridae	NA	NA	Clinch picorna-like virus 1
90	Clinchsilos179	2571	CS06	clirnapec virus 60	RNA	40.9	2.93e-198	UUG74218.1	XiangYun tombus-noda-like virus 9	RNA-dependent RNA polymerase	Viruses	Riboviria	Orthornavirae	Kitrinoviricota	Magsaviricetes	Nodamuvirales	Nodaviridae	NA	NA	NA
91	Clinchsilos18	3386	CS04	clidnopec virus 120	DNA	46.2	2.62e-76	UZT54550.1	clictolig virus 1	replication-associated protein	Viruses	Monodnaviria	Shotokuvirae	Cressdnaviricota	NA	NA	NA	NA	NA	NA
92	Clinchsilos180-RC	2954	CS27	clirnapec virus 234	RNA	41.2	2.06e-195	WPR17983.1	Crogonang virus 2	RNA-dependent RNA polymerase	Viruses	Riboviria	Orthornavirae	Pisuviricota	Pisoniviricetes	Picornavirales	NA	NA	NA	NA
93	Clinchsilos181	8996	CS15	clirnapec virus 322	RNA	26.7	3.22e-215	QKQ15127.1	Lindernia crustacea marnavirus	hypothetical protein	Viruses	Riboviria	Orthornavirae	Pisuviricota	Pisoniviricetes	Picornavirales	Marnaviridae	Marnavirus	unclassified Marnavirus	Lindernia crustacea marnavirus
94	Clinchsilos182	4667	CS17	clidnapec virus 14	DNA	52.5	9.44e-172	AQN78648.1	Viltain virus	putative protein 3	Viruses	Monodnaviria	Shotokuvirae	Cossaviricota	Quintoviricetes	Piccovirales	Parvoviridae	unclassified Densovirinae	[Gap]	Viltain virus
95	Clinchsilos183-RC	5442	CS22	clirnapec virus 224	RNA	46.4	0	WKV34147.1	Riboviria sp	RNA-dependent RNA polymerase	Viruses	Riboviria	Orthornavirae	Pisuviricota	Pisoniviricetes	Picornavirales	Dicistroviridae	NA	NA	NA
96	Clinchsilos184-RC	4047	CS26	clirnapec virus 39	RNA	53.5	4.51e-169	YP_009337267.1	Sanxia water strider virus 14	hypothetical protein 3	Viruses	Riboviria	Orthornavirae	Kitrinoviricota	Tolucaviricetes	Tolivirales	NA	NA	NA	Sanxia water strider virus 14
97	Clinchsilos186-RC	1370	CS26	clirnapec virus 166	RNA	69.4	1.99e-198	QRQ90224.1	Riboviria sp	hypothetical protein 1, partial	Viruses	Riboviria	Orthornavirae	Pisuviricota	Pisoniviricetes	Picornavirales	Marnaviridae	NA	NA	NA
98	Clinchsilos187-RC	4453	CS22	clirnapec virus 32	RNA	61.9	1.3e-184	WPR18227.1	Chemarfal virus 46	RNA-dependent RNA polymerase	Viruses	Riboviria	Orthornavirae	Kitrinoviricota	Tolucaviricetes	Tolivirales	Tombusviridae	NA	NA	NA
99	Clinchsilos188-RC	3231	CS21	clirnapec virus 207	RNA	52.8	8.78e-176	USE08192.1	Picobirnavirus sp	putative RNA-dependent RNA polymerase, partial	Viruses	Riboviria	Orthornavirae	Pisuviricota	Duplopiviricetes	Durnavirales	Picobirnaviridae	NA	NA	NA
100	Clinchsilos189	2419	CS27	clirnapec virus 214	RNA	50.5	1.27e-196	ULF99952.1	Marnaviridae sp	hypothetical protein	Viruses	Riboviria	Orthornavirae	Pisuviricota	Pisoniviricetes	Picornavirales	NA	NA	NA	NA
101	Clinchsilos19	2703	CS04	Cressdnaviricota sp	DNA	96.9	1.59e-307	UOF81551.1	Cressdnaviricota sp	putative capsid protein	Viruses	Monodnaviria	Shotokuvirae	Cressdnaviricota	NA	NA	NA	NA	NA	NA
102	Clinchsilos190	4723	CS05	clidnapec virus 12	DNA	53.9	8.85e-166	AQN78648.1	Viltain virus	putative protein 3	Viruses	Monodnaviria	Shotokuvirae	Cossaviricota	Quintoviricetes	Piccovirales	Parvoviridae	unclassified Densovirinae	[Gap]	Viltain virus
103	Clinchsilos191-RC	1701	CS16	Picobirnavirus sp	RNA	99.1	2.32e-248	USE07684.1	Picobirnavirus sp	putative RNA-dependent RNA polymerase, partial	Viruses	Riboviria	Orthornavirae	Pisuviricota	Duplopiviricetes	Durnavirales	Picobirnaviridae	NA	NA	NA
104	Clinchsilos192-RC	7963	CS27	clirnapec virus 264	RNA	35.8	0	UQB76034.1	Flumine marna-like virus 3	nonstructural protein	Viruses	Riboviria	Orthornavirae	Pisuviricota	Pisoniviricetes	Picornavirales	Marnaviridae	NA	NA	NA
105	Clinchsilos193	3052	CS15	clirnapec virus 65	RNA	39.1	1.5e-160	UQB76069.1	Flumine noda-like virus 3	RNA-dependent RNA polymerase	Viruses	Riboviria	Orthornavirae	Kitrinoviricota	Magsaviricetes	Nodamuvirales	Nodaviridae	NA	NA	NA
106	Clinchsilos194-RC	1938	CS21	clirnapec virus 344	RNA	49.4	9.75e-191	QDH86595.1	Riboviria sp	RNA-dependent RNA polymerase	Viruses	Riboviria	unclassified Riboviria	Riboviria sp.	NA	NA	NA	NA	NA	NA
107	Clinchsilos195	1729	CS04	clidnopec virus 15	DNA	74.2	9.58e-161	QJI53679.1	Cressdnaviricota sp	replication-associated protein	Viruses	Monodnaviria	Shotokuvirae	Cressdnaviricota	unclassified Cressdnaviricota	CRESS viruses	CRESS virus sp.	NA	NA	NA
108	Clinchsilos196-RC	2324	CS18	clirnapec virus 215	RNA	50.5	6e-160	APG78305.1	Hubei picobirna-like virus 2	RdRp	Viruses	Riboviria	Orthornavirae	Pisuviricota	Duplopiviricetes	Durnavirales	Picobirnaviridae	NA	NA	NA
109	Clinchsilos197-RC	1334	CS17	clirnapec virus 199	RNA	55.1	4.58e-162	QUS52696.1	Mute swan feces associated picobirnavirus 3	RNA-dependent RNA polymerase	Viruses	Riboviria	Orthornavirae	Pisuviricota	Duplopiviricetes	Durnavirales	Picobirnaviridae	NA	NA	NA
110	Clinchsilos198	4496	CS06	clirnapec virus 45	RNA	49.8	3.61e-168	ASM94017.1	Barns Ness breadcrumb sponge tombus-like virus 3	putative replicase, partial	Viruses	Riboviria	Orthornavirae	Kitrinoviricota	Tolucaviricetes	Tolivirales	Tombusviridae	unclassified Tombusviridae	NA	Barns Ness breadcrumb sponge tombus-like virus 3
111	Clinchsilos199-RC	2545	CS27	clirnapec virus 205	RNA	53.2	1.25e-263	UNY42033.1	Picornavirales sp	polyprotein	Viruses	Riboviria	Orthornavirae	Pisuviricota	Pisoniviricetes	Picornavirales	NA	NA	NA	NA
112	Clinchsilos2	1702	CS20	clidnopec virus 141	DNA	41.1	8.84e-48	UOF82200.1	Cressdnaviricota sp	capsid protein	Viruses	Monodnaviria	Shotokuvirae	Cressdnaviricota	NA	NA	NA	NA	NA	NA
113	Clinchsilos20	2248	CS13	clidnopec virus 12	DNA	76.2	5.28e-149	WPR18674.1	Chemarfal virus 174	replication polyprotein	Viruses	Monodnaviria	Shotokuvirae	Cressdnaviricota	NA	NA	NA	NA	NA	NA
114	Clinchsilos200-RC	9096	CS26	clirnapec virus 283	RNA	33.5	5.96e-292	UNY42085.1	Picornavirales sp	polyprotein, partial	Viruses	Riboviria	Orthornavirae	Pisuviricota	Pisoniviricetes	Picornavirales	Dicistroviridae	NA	NA	NA
115	Clinchsilos201-RC	3249	CS20	clirnapec virus 202	RNA	54.6	3.57e-167	USE07616.1	Picobirnavirus sp	putative RNA-dependent RNA polymerase, partial	Viruses	Riboviria	Orthornavirae	Pisuviricota	Duplopiviricetes	Durnavirales	Picobirnaviridae	NA	NA	NA
116	Clinchsilos202-RC	5379	CS27	clirnapec virus 271	RNA	34.5	3.25e-310	UNY42085.1	Picornavirales sp	polyprotein, partial	Viruses	Riboviria	Orthornavirae	Pisuviricota	Pisoniviricetes	Picornavirales	Dicistroviridae	NA	NA	NA
117	Clinchsilos203-RC	3810	CS02	clirnapec virus 71	RNA	37.2	3.61e-161	QUS52665.1	Mute swan feces associated noda-like virus 4	RNA-dependent RNA polymerase	Viruses	Riboviria	Orthornavirae	Kitrinoviricota	Magsaviricetes	Nodamuvirales	Nodaviridae	NA	NA	NA
118	Clinchsilos206	2526	CS02	clirnapec virus 29	RNA	69.9	8.13e-263	QRQ90183.1	Riboviria sp	RNA-dependent RNA polymerase	Viruses	Riboviria	Orthornavirae	Kitrinoviricota	Tolucaviricetes	Tolivirales	Tombusviridae	NA	NA	NA
119	Clinchsilos207-RC	1633	CS21	clirnapec virus 27	RNA	71.3	9.69e-171	QDH89713.1	Riboviria sp	RNA-dependent RNA polymerase, partial	Viruses	Riboviria	Orthornavirae	Kitrinoviricota	Tolucaviricetes	Tolivirales	Tombusviridae	NA	NA	NA
120	Clinchsilos208-RC	3222	CS27	clidnapec virus 16	DNA	50.4	7.96e-155	AXQ04869.1	Culex densovirus	nonstructural protein	Viruses	Monodnaviria	Shotokuvirae	Cossaviricota	Quintoviricetes	Piccovirales	Parvoviridae	NA	NA	NA
121	Clinchsilos209-RC	1797	CS08	clidnopec virus 16	DNA	74.2	1.66e-153	QJI53706.1	Cressdnaviricota sp	replication-associated protein	Viruses	Monodnaviria	Shotokuvirae	Cressdnaviricota	unclassified Cressdnaviricota	NA	NA	NA	NA	NA
122	Clinchsilos21	2180	CS04	clidnopec virus 131	DNA	43.1	2.41e-75	UZT54550.1	clictolig virus 1	replication-associated protein	Viruses	Monodnaviria	Shotokuvirae	Cressdnaviricota	unclassified Cressdnaviricota	CRESS viruses	CRESS virus sp.	NA	NA	NA
123	Clinchsilos210	1574	CS20	clidnapec virus 7	DNA	72.2	1.99e-244	QVW56791.1	Phylloscopus inornatus ambidensovirus	structural protein VP	Viruses	Monodnaviria	Shotokuvirae	Cossaviricota	Quintoviricetes	Piccovirales	Parvoviridae	Ambidensovirus	unclassified Ambidensovirus	Phylloscopus inornatus ambidensovirus
124	Clinchsilos211-RC	4894	CS21	clirnapec virus 252	RNA	37.9	1.44e-143	YP_009336781.1	Changjiang picorna-like virus 13	hypothetical protein	Viruses	Riboviria	Orthornavirae	Pisuviricota	Pisoniviricetes	Picornavirales	Dicistroviridae	NA	NA	Changjiang picorna-like virus 13
125	Clinchsilos212	3152	CS27	Crogonang virus 16	RNA	99.5	0	WPR18052.1	Crogonang virus 16	capsid protein, partial	Viruses	Riboviria	Orthornavirae	Pisuviricota	Pisoniviricetes	Picornavirales	NA	NA	NA	NA
126	Clinchsilos213-RC	1908	CS08	clirnapec virus 183	RNA	61.8	3.77e-142	UHR49741.1	Beihai picorna-like virus 77	capsid protein	Viruses	Riboviria	Orthornavirae	Pisuviricota	Pisoniviricetes	Picornavirales	NA	NA	NA	NA
127	Clinchsilos214-RC	9004	CS22	Picornavirales sp	RNA	92.5	0	ULF99736.1	Picornavirales sp	polyprotein	Viruses	Riboviria	Orthornavirae	Pisuviricota	Pisoniviricetes	Picornavirales	Marnaviridae	NA	NA	NA
128	Clinchsilos215	4819	CS08	clidnapec virus 8	DNA	56	4.52e-200	YP_010804514.1	Bat associated densovirus	VP	Viruses	Monodnaviria	Shotokuvirae	Cossaviricota	Quintoviricetes	Piccovirales	Parvoviridae	unclassified Densovirinae	[Gap]	Bat associated densovirus
129	Clinchsilos216-RC	8367	CS22	clirnapec virus 323	RNA	26.7	3.44e-186	YP_009336664.1	Changjiang picorna-like virus 15	hypothetical protein	Viruses	Riboviria	Orthornavirae	Pisuviricota	Pisoniviricetes	Picornavirales	unclassified Picornavirales	NA	NA	Picornavirales sp.
130	Clinchsilos217	11394	CS06	clirnapec virus 303	RNA	30.8	3.27e-235	WPR17951.1	Chemarfal virus 126	RNA-dependent RNA polymerase	Viruses	Riboviria	Orthornavirae	Pisuviricota	Pisoniviricetes	Picornavirales	Noraviridae	NA	NA	Hubei picorna-like virus 66
131	Clinchsilos218-RC	1459	CS21	clirnapec virus 105	RNA	54.3	3.46e-141	AHA86928.1	Tombunodavirus UC1	ORF3	Viruses	Riboviria	Orthornavirae	NA	NA	NA	NA	NA	NA	NA
132	Clinchsilos219	2594	CS27	clirnapec virus 77	RNA	35.1	1.75e-132	ADI48250.1	Bat guano associated nodavirus GF-4n	putative RdRp	Viruses	Riboviria	Orthornavirae	Kitrinoviricota	Magsaviricetes	Nodamuvirales	Nodaviridae	NA	Bat guano associated nodavirus GF-4n	NA
133	Clinchsilos22	2413	CS04	clidnopec virus 29	DNA	68	1.36e-134	AYP28917.1	Cressdnaviricota sp	helicase	Viruses	Monodnaviria	Shotokuvirae	Cressdnaviricota	unclassified Cressdnaviricota	CRESS viruses	CRESS virus sp.	NA	NA	NA
134	Clinchsilos220-RC	1606	CS27	clirnapec virus 18	RNA	84.8	5.6e-134	YP_009336685.1	Hubei tombus-like virus 31	hypothetical protein 2	Viruses	Riboviria	Orthornavirae	Kitrinoviricota	Tolucaviricetes	Tolivirales	NA	NA	NA	Hubei tombus-like virus 31
135	Clinchsilos221	2834	CS21	Aedes birnavirus	RNA	92.8	0	QOE89200.1	Aedes birnavirus	VP1, partial	Viruses	Riboviria	Orthornavirae	[Gap]	[Gap]	[Gap]	Birnaviridae	unclassified Birnaviridae	Aedes birnavirus	NA
136	Clinchsilos223-RC	9671	CS06	clirnapec virus 230	RNA	43.3	0	ULF99998.1	Marnaviridae sp	hypothetical protein	Viruses	Riboviria	Orthornavirae	Pisuviricota	Pisoniviricetes	Picornavirales	Marnaviridae	NA	NA	Sanxia picorna-like virus 7
137	Clinchsilos224-RC	4827	CS01	clirnapec virus 69	RNA	38	1.1e-183	WPR18241.1	Chemarfal virus 160	RNA-dependent RNA polymerase	Viruses	Riboviria	Orthornavirae	Kitrinoviricota	Alsuviricetes	Hepelivirales	Hepeviridae	unclassified Hepeviridae	NA	NA
138	Clinchsilos225-RC	3015	CS13	clidnopec virus 183	DNA	71.9	3.98e-138	YP_003084291.1	Circovirus-like genome RW-E	putative Rep protein	Viruses	NA	NA	NA	NA	NA	NA	NA	NA	NA
139	Clinchsilos227	3560	CS21	clirnapec virus 114	RNA	43.2	1.03e-137	YP_009337803.1	Hubei tombus-like virus 43	hypothetical protein 2	Viruses	Riboviria	unclassified Riboviria	NA	NA	NA	NA	NA	NA	Hubei tombus-like virus 43
140	Clinchsilos228	2007	CS21	clirnapec virus 201	RNA	54.8	7.88e-136	YP_009336912.1	Shahe picorna-like virus 1	hypothetical protein 2	Viruses	Riboviria	Orthornavirae	Pisuviricota	Pisoniviricetes	Picornavirales	Marnaviridae	NA	NA	Shahe picorna-like virus 1
141	Clinchsilos229-RC	2822	CS27	clirnapec virus 171	RNA	67	0	ACH57393.1	Infectious flacherie virus	polyprotein	Viruses	Riboviria	Orthornavirae	Pisuviricota	Pisoniviricetes	Picornavirales	Iflaviridae	Iflavirus	Infectious flacherie virus	NA
142	Clinchsilos23	2153	CS219	clidnopec virus 150	DNA	37.6	1.02e-52	WAE42523.1	Cressdnaviricota sp	replication associated protein	Viruses	Monodnaviria	Shotokuvirae	Cressdnaviricota	NA	NA	NA	NA	NA	NA
143	Clinchsilos230	2373	CS21	clirnapec virus 101	RNA	61.4	1.33e-142	QRQ90148.1	Riboviria sp	hypothetical protein 2, partial	Viruses	Riboviria	unclassified Riboviria	NA	NA	NA	NA	NA	NA	NA
144	Clinchsilos231	4071	CS10	clidnapec virus 18	DNA	47.8	3.09e-128	QKE54933.1	Parvoviridae sp	nonstructural protein	Viruses	Monodnaviria	Shotokuvirae	Cossaviricota	Quintoviricetes	Piccovirales	Parvoviridae	unclassified Parvoviridae	Parvoviridae sp.	NA
145	Clinchsilos232	1718	CS10	clidnopec virus 40	DNA	64.8	5.21e-126	QCX35032.1	Blackfly DNA Virus 6	capsid protein	Viruses	Monodnaviria	Shotokuvirae	Cressdnaviricota	NA	NA	NA	NA	NA	Blackfly DNA Virus 6
146	Clinchsilos233	3230	CS07	clidnopec virus 102	DNA	49.4	9.33e-124	AQU11772.1	Cruciviridae sp	capsid protein	Viruses	Monodnaviria	Shotokuvirae	Cressdnaviricota	NA	NA	NA	NA	NA	NA
147	Clinchsilos234	4720	CS13	clirnapec virus 102	RNA	58.3	0	UHS72145.1	Tombusviridae sp	hypothetical protein	Viruses	NA	NA	NA	NA	NA	NA	NA	NA	NA
148	Clinchsilos235	2745	CS27	clirnapec virus 54	RNA	44.4	2.32e-122	YP_009333161.1	Hubei tombus-like virus 32	hypothetical protein 2	Viruses	Riboviria	Orthornavirae	Kitrinoviricota	Tolucaviricetes	Tolivirales	NA	NA	NA	NA
149	Clinchsilos236-RC	4063	CS27	clirnapec virus 47	RNA	47.9	4.2e-120	YP_009337060.1	Changjiang tombus-like virus 18	hypothetical protein 2	Viruses	Riboviria	Orthornavirae	Kitrinoviricota	Tolucaviricetes	Tolivirales	NA	NA	NA	Changjiang tombus-like virus 18
150	Clinchsilos237-RC	2616	CS04	Soybean thrips denso-like virus 1	DNA	99.7	0	QQP18766.1	Soybean thrips denso-like virus 1	nonstructural protein	Viruses	Monodnaviria	Shotokuvirae	Cossaviricota	Quintoviricetes	Piccovirales	Parvoviridae	unclassified Densovirinae	[Gap]	Soybean thrips denso-like virus 1
151	Clinchsilos238	2063	CS04	clidnopec virus 38	DNA	66.4	7.33e-123	QDJ95227.1	Capybara virus 10_cap1_55	replication-associated protein	Viruses	Monodnaviria	Shotokuvirae	Cressdnaviricota	NA	NA	NA	NA	NA	NA
152	Clinchsilos239-RC	2821	CS27	clirnapec virus 176	RNA	64	0	ULF99943.1	Marnaviridae sp	hypothetical protein	Viruses	Riboviria	Orthornavirae	Pisuviricota	Pisoniviricetes	Picornavirales	Marnaviridae	Marnavirus	unclassified Marnavirus	NA
153	Clinchsilos24	2127	CS03	clidnopec virus 53	DNA	59.3	2.32e-119	QXP07632.1	Arizlama virus	replication associated protein	Viruses	Monodnaviria	Shotokuvirae	Cressdnaviricota	NA	NA	NA	NA	NA	NA
154	Clinchsilos240	2852	CS19	clidnapec virus 24	DNA	39.5	2.1e-125	QKE55000.1	Parvoviridae sp	nonstructural protein	Viruses	Monodnaviria	Shotokuvirae	Cossaviricota	Quintoviricetes	Piccovirales	Parvoviridae	unclassified Parvoviridae	Parvoviridae sp.	NA
155	Clinchsilos241	4973	CS13	Grus japonensis ambidensovirus	DNA	98.4	0	QTE03764.1	Grus japonensis ambidensovirus	nonstructural protein, partial	Viruses	Monodnaviria	Shotokuvirae	Cossaviricota	Quintoviricetes	Piccovirales	Parvoviridae	Ambidensovirus	unclassified Ambidensovirus	Grus japonensis ambidensovirus
156	Clinchsilos242-RC	1522	CS21	Crogonang virus 16	RNA	92.9	0	WPR18052.1	Crogonang virus 16	capsid protein, partial	Viruses	Riboviria	Orthornavirae	Pisuviricota	Pisoniviricetes	Picornavirales	NA	NA	NA	NA
157	Clinchsilos243-RC	3609	CS23	clirnapec virus 37	RNA	56.1	3.41e-142	WPR18261.1	Crogonang virus 138	RNA-dependent RNA polymerase	Viruses	Riboviria	Orthornavirae	Kitrinoviricota	Tolucaviricetes	Tolivirales	Tombusviridae	NA	NA	Changjiang tombus-like virus 16
158	Clinchsilos244-RC	8148	CS02	clirnapec virus 267	RNA	35.6	0	YP_009345913.1	Beihai picorna-like virus 57	hypothetical protein	Viruses	Riboviria	Orthornavirae	Pisuviricota	Pisoniviricetes	Picornavirales	Marnaviridae	NA	NA	Beihai picorna-like virus 57
159	Clinchsilos245	3572	CS05	clirnapec virus 232	RNA	42.8	4.28e-124	USE07616.1	Picobirnavirus sp	putative RNA-dependent RNA polymerase, partial	Viruses	Riboviria	Orthornavirae	Pisuviricota	Duplopiviricetes	Durnavirales	Picobirnaviridae	NA	NA	NA
160	Clinchsilos246-RC	1759	CS08	clidnopec virus 31	DNA	67.7	4.92e-126	QXN75701.1	Virus sp	replication associated protein	Viruses	Monodnaviria	Shotokuvirae	Cressdnaviricota	NA	NA	NA	NA	NA	NA
161	Clinchsilos247	2059	CS09	finch CRESS-DNA virus	DNA	91	9.54e-132	UBQ66280.1	finch CRESS-DNA virus	Rep protein	Viruses	Monodnaviria	Shotokuvirae	Cressdnaviricota	Repensiviricetes	Geplafuvirales	Genomoviridae	NA	NA	NA
162	Clinchsilos248	8614	CS21	clirnapec virus 260	RNA	36.8	1.44e-314	UNY42018.1	Picornavirales sp	polyprotein	Viruses	Riboviria	Orthornavirae	Pisuviricota	Pisoniviricetes	Picornavirales	Dicistroviridae	NA	NA	NA
163	Clinchsilos249-RC	8893	CS27	clirnapec virus 298	RNA	31.4	2.01e-301	YP_009329821.1	Bivalve RNA virus G3	polyprotein	Viruses	Riboviria	Orthornavirae	Pisuviricota	Pisoniviricetes	Picornavirales	Marnaviridae	NA	NA	NA
164	Clinchsilos25	1999	CS09	clidnopec virus 168	DNA	31.9	5.46e-33	WET17323.1	Bidens cyclovirus-like	replication associated protein	Viruses	Monodnaviria	Shotokuvirae	Cressdnaviricota	NA	NA	NA	NA	NA	NA
165	Clinchsilos250-RC	1825	CS26	clirnapec virus 44	RNA	49.9	2.97e-177	USC30083.1	Nodaviridae sp	putative RNA-dependent RNA polymerase, partial	Viruses	Riboviria	Orthornavirae	Kitrinoviricota	Magsaviricetes	Nodamuvirales	Nodaviridae	unclassified Nodaviridae	Nodaviridae sp.	NA
166	Clinchsilos251	2038	CS13	clidnopec virus 1	DNA	87.1	2.35e-126	QKI29033.1	Lactuca sativa CRESS virus	Rep	Viruses	Monodnaviria	Shotokuvirae	Cressdnaviricota	NA	NA	NA	NA	NA	NA
167	Clinchsilos252-RC	1227	CS27	clirnapec virus 103	RNA	57.5	2.2e-135	WPR18239.1	Crogonang virus 164	capsid protein	Viruses	Riboviria	Orthornavirae	NA	NA	NA	NA	NA	NA	NA
168	Clinchsilos253-RC	3752	CS15	clirnapec virus 288	RNA	32.6	8.14e-163	AYN75543.1	Cragig virus 2	replicative protein	Viruses	Riboviria	Orthornavirae	Pisuviricota	Pisoniviricetes	Picornavirales	NA	NA	NA	NA
169	Clinchsilos254-RC	2335	CS26	clirnapec virus 173	RNA	65.3	0	ULF99943.1	Marnaviridae sp	hypothetical protein	Viruses	Riboviria	Orthornavirae	Pisuviricota	Pisoniviricetes	Picornavirales	Marnaviridae	Marnavirus	unclassified Marnavirus	NA
170	Clinchsilos255-RC	3227	CS13	clirnapec virus 278	RNA	34.1	9.61e-119	UCR92478.1	Apis dicistrovirus 4	capsid protein	Viruses	Riboviria	Orthornavirae	Pisuviricota	Pisoniviricetes	Picornavirales	Dicistroviridae	NA	NA	NA
171	Clinchsilos256	2039	CS04	clidnopec virus 65	DNA	57	6.81e-113	AXH78100.1	Cressdnaviricota sp	helicase	Viruses	Monodnaviria	Shotokuvirae	Cressdnaviricota	NA	NA	NA	NA	NA	NA
172	Clinchsilos258-RC	2198	CS13	clirnapec virus 56	RNA	43.8	2.63e-113	UHS72138.1	Tombusviridae sp	hypothetical protein 2	Viruses	Riboviria	Orthornavirae	Kitrinoviricota	Tolucaviricetes	Tolivirales	Tombusviridae	NA	NA	NA
173	Clinchsilos259-RC	3794	CS13	clirnapec virus 55	RNA	44.2	5.04e-115	UQB76135.1	Flumine tombus-like virus 20	RNA polymerase	Viruses	Riboviria	Orthornavirae	Kitrinoviricota	Tolucaviricetes	Tolivirales	Tombusviridae	NA	NA	NA
174	Clinchsilos26	1884	CS04	clidnopec virus 3	DNA	85.9	4.19e-105	QTE03367.1	Grus japonensis CRESS-DNA-virus sp	replication-associated protein	Viruses	Monodnaviria	Shotokuvirae	Cressdnaviricota	unclassified Cressdnaviricota	NA	NA	NA	NA	Grus japonensis CRESS-DNA-virus sp.
175	Clinchsilos260-RC	2673	CS26	clirnapec virus 131	RNA	32.3	1.1e-120	UHS72097.1	Tombusviridae sp	hypothetical protein	Viruses	Riboviria	unclassified Riboviria	NA	NA	NA	NA	NA	NA	Changjiang tombus-like virus 20
176	Clinchsilos261-RC	1867	CS27	clirnapec virus 66	RNA	39	8.37e-113	UBY12883.1	Hepevirus sp	putative structural protein	Viruses	Riboviria	Orthornavirae	Kitrinoviricota	Alsuviricetes	Hepelivirales	Hepeviridae	unclassified Hepeviridae	NA	NA
177	Clinchsilos262-RC	8723	CS26	clirnapec virus 302	RNA	31	3.7e-164	YP_009345913.1	Beihai picorna-like virus 57	hypothetical protein	Viruses	Riboviria	Orthornavirae	Pisuviricota	Pisoniviricetes	Picornavirales	Marnaviridae	NA	NA	Beihai picorna-like virus 57
178	Clinchsilos263	2273	CS17	clidnopec virus 185	DNA	67.8	6.3e-122	UOF76864.1	Cressdnaviricota sp	rep protein	Viruses	NA	NA	NA	NA	NA	NA	NA	NA	NA
179	Clinchsilos264	8202	CS27	clirnapec virus 316	RNA	28.4	7.51e-142	UCR92473.1	Apis dicistrovirus 2	polymerase protein	Viruses	Riboviria	Orthornavirae	Pisuviricota	Pisoniviricetes	Picornavirales	Dicistroviridae	NA	NA	NA
180	Clinchsilos266	2649	CS15	Picornaviridae sp	RNA	91	0	URG14975.1	Picornaviridae sp	capsid protein	Viruses	Riboviria	Orthornavirae	Pisuviricota	Pisoniviricetes	Picornavirales	NA	NA	NA	NA
181	Clinchsilos267-RC	1713	CS01	clirnapec virus 53	RNA	45	3.69e-109	YP_009336561.1	Hubei tombus-like virus 40	hypothetical protein 3	Viruses	Riboviria	Orthornavirae	Kitrinoviricota	Tolucaviricetes	Tolivirales	NA	NA	NA	Hubei tombus-like virus 40
182	Clinchsilos268	2265	CS09	Genomoviridae sp	DNA	95.9	4.55e-201	QJB18651.1	Genomoviridae sp	capsid protein	Viruses	Monodnaviria	Shotokuvirae	Cressdnaviricota	Repensiviricetes	Geplafuvirales	Genomoviridae	unclassified Genomoviridae	NA	Genomoviridae sp.
183	Clinchsilos269	3879	CS17	clidnopec virus 226	DNA	43.9	6.98e-110	QKV51128.1	Crucivirus sp	putative capsid protein	Viruses	unclassified viruses	unclassified DNA viruses	unclassified ssDNA viruses	Cruciviridae	Crucivirus	unclassified Crucivirus	Crucivirus sp.	NA	NA
184	Clinchsilos27	1365	CS09	clidnopec virus 75	DNA	55.2	5.8e-105	YP_009163922.1	Gammarus sp amphipod associated circular virus	putative replication initiation protein	Viruses	Monodnaviria	Shotokuvirae	Cressdnaviricota	Arfiviricetes	Cirlivirales	Circoviridae	unclassified Circoviridae	NA	Gammarus sp. amphipod associated circular virus
185	Clinchsilos270-RC	2237	CS26	clirnapec virus 28	RNA	70.6	1.85e-190	QYA72566.1	Cucumber necrosis virus	coat protein	Viruses	Riboviria	Orthornavirae	Kitrinoviricota	Tolucaviricetes	Tolivirales	Tombusviridae	Tombusvirus	NA	NA
186	Clinchsilos271-RC	8701	CS26	clirnapec virus 250	RNA	38.6	0	UNY42020.1	Picornavirales sp	polyprotein	Viruses	Riboviria	Orthornavirae	Pisuviricota	Pisoniviricetes	Picornavirales	Dicistroviridae	NA	NA	NA
187	Clinchsilos272	4144	CS26	clirnapec virus 21	RNA	81.4	3.83e-153	UHS72174.1	Tombusviridae sp	hypothetical protein	Viruses	Riboviria	Orthornavirae	Kitrinoviricota	Tolucaviricetes	Tolivirales	NA	NA	NA	NA
188	Clinchsilos273	3353	CS26	clidnopec virus 218	DNA	56.7	1.38e-138	QMW68741.1	Crucivirus-264	capsid protein	Viruses	unclassified viruses	unclassified DNA viruses	unclassified ssDNA viruses	Cruciviridae	Crucivirus	unclassified Crucivirus	NA	NA	NA
189	Clinchsilos274-RC	3933	CS15	clirnapec virus 33	RNA	59	2.11e-182	WPR18365.1	Chemarfal virus 66	RNA-dependent RNA polymerase	Viruses	Riboviria	Orthornavirae	Kitrinoviricota	Tolucaviricetes	Tolivirales	Tombusviridae	NA	NA	NA
190	Clinchsilos275-RC	3919	CS15	clirnapec virus 63	RNA	39.5	3.18e-108	UUW21089.1	Sanya tombus-like virus 2	RNA-dependent RNA polymerase	Viruses	Riboviria	Orthornavirae	Kitrinoviricota	Tolucaviricetes	Tolivirales	Tombusviridae	NA	NA	NA
191	Clinchsilos276-RC	5950	CS06	clirnapec virus 111	RNA	44.7	8.9e-104	APG77202.1	Hubei narna-like virus 8	RNA-dependent RNA polymerase	Viruses	Riboviria	Orthornavirae	NA	NA	NA	NA	NA	NA	Hubei narna-like virus 8
192	Clinchsilos277	8533	CS06	clirnapec virus 272	RNA	34.5	1.10e-314	WPR17981.1	Chemarfal virus 25	RNA-dependent RNA polymerase	Viruses	Riboviria	Orthornavirae	Pisuviricota	Pisoniviricetes	Picornavirales	Dicistroviridae	unclassified Dicistroviridae	NA	NA
193	Clinchsilos278	2231	CS09	clidnopec virus 4	DNA	85.5	1.03e-126	UTM74958.1	Tick-associated circular DNA virus	replication-associated protein	Viruses	Monodnaviria	Shotokuvirae	Cressdnaviricota	Repensiviricetes	Geplafuvirales	Genomoviridae	unclassified Genomoviridae	NA	Genomoviridae sp.
194	Clinchsilos279	1099	CS23	Skomarfal virus 41	RNA	95.6	1.4e-253	WPR18540.1	Skomarfal virus 41	peptidase A6 family protein	Viruses	Riboviria	Orthornavirae	Kitrinoviricota	Magsaviricetes	Nodamuvirales	Nodaviridae	NA	NA	NA
195	Clinchsilos280	2932	CS17	clidnopec virus 191	DNA	58.2	2.19e-109	GAC77779.1	uncultured marine virus	replication protein	Viruses	NA	NA	NA	NA	NA	NA	NA	NA	NA
196	Clinchsilos281-RC	2536	CS12	clidnopec virus 50	DNA	59.8	1.74e-106	QXP07696.1	Arizlama virus	replication associated protein	Viruses	Monodnaviria	Shotokuvirae	Cressdnaviricota	NA	NA	NA	NA	NA	NA
197	Clinchsilos282	1167	CS27	clidnopec virus 25	DNA	69.4	3.56e-97	WAE43103.1	Cressdnaviricota sp	replication associated protein	Viruses	Monodnaviria	Shotokuvirae	Cressdnaviricota	NA	NA	NA	NA	NA	NA
198	Clinchsilos283-RC	4325	CS21	clirnapec virus 313	RNA	29.3	1.2e-142	WAQ80627.1	Fish-associated picorna-like virus 3	hypothetical protein	Viruses	Riboviria	Orthornavirae	Pisuviricota	Pisoniviricetes	Picornavirales	Marnaviridae	Marnavirus	unclassified Marnavirus	Lindernia crustacea marnavirus
199	Clinchsilos284-RC	1239	CS27	clirnapec virus 108	RNA	47.8	4.81e-106	WBY66494.1	Eriocheir sinensis tombusvirus 4	putative coat protein	Viruses	Riboviria	Orthornavirae	NA	NA	NA	NA	NA	NA	NA
200	Clinchsilos285-RC	1947	CS15	clirnapec virus 193	RNA	58.2	1.28e-169	URG14903.1	Picornaviridae sp	RNA dependent RNA polymerase, partial	Viruses	Riboviria	Orthornavirae	Pisuviricota	Pisoniviricetes	Picornavirales	Marnaviridae	NA	NA	NA
201	Clinchsilos286	3236	CS05	clidnapec virus 21	DNA	44.7	1.65e-128	QVW56845.1	Tarsiger cyanurus ambidensovirus	putative nonstructural protein NS	Viruses	Monodnaviria	Shotokuvirae	Cossaviricota	Quintoviricetes	Piccovirales	Parvoviridae	Ambidensovirus	unclassified Ambidensovirus	Tarsiger cyanurus ambidensovirus
202	Clinchsilos287	1813	CS21	clirnapec virus 72	RNA	37.1	3.69e-107	UQB76069.1	Flumine noda-like virus 3	RNA-dependent RNA polymerase	Viruses	Riboviria	Orthornavirae	Kitrinoviricota	Magsaviricetes	Nodamuvirales	Nodaviridae	NA	NA	NA
203	Clinchsilos288	7724	CS22	clirnapec virus 265	RNA	35.8	1e-111	UNY42107.1	Picornavirales sp	polyprotein 1, partial	Viruses	Riboviria	Orthornavirae	Pisuviricota	Pisoniviricetes	Picornavirales	unclassified Picornavirales	NA	NA	Trichosanthes kirilowii picorna-like virus
204	Clinchsilos289	2125	CS04	clidnopec virus 24	DNA	69.5	1.32e-134	AXH74315.1	Cressdnaviricota sp	helicase	Viruses	Monodnaviria	Shotokuvirae	Cressdnaviricota	NA	NA	NA	NA	NA	NA
205	Clinchsilos29	4610	CS05	clidnopec virus 110	DNA	47.9	2.46e-85	WAK78040.1	Miresoil virus 219	replication associated protein	Viruses	Monodnaviria	Shotokuvirae	Cressdnaviricota	NA	NA	NA	NA	NA	NA
206	Clinchsilos290-RC	1411	CS15	clirnapec virus 196	RNA	56	1.86e-173	UNY41996.1	Picornavirales sp	polyprotein 2	Viruses	Riboviria	Orthornavirae	Pisuviricota	Pisoniviricetes	Picornavirales	Marnaviridae	NA	NA	NA
207	Clinchsilos291	2784	CS27	clidnopec virus 63	DNA	57.5	5.38e-105	WAE43216.1	Cressdnaviricota sp	replication associated protein	Viruses	Monodnaviria	Shotokuvirae	Cressdnaviricota	NA	NA	NA	NA	NA	NA
208	Clinchsilos292-RC	3388	CS27	clirnapec virus 222	RNA	46.5	4.28e-203	WPR17990.1	Chemarfal virus 131	capsid protein	Viruses	Riboviria	Orthornavirae	Pisuviricota	Pisoniviricetes	Picornavirales	unclassified Picornavirales	NA	NA	Picornavirales sp.
209	Clinchsilos293-RC	5519	CS21	clirnapec virus 329	RNA	25.1	2.3e-104	QUS52703.1	Mute swan feces associated picorna-like virus 7	polyprotein	Viruses	Riboviria	Orthornavirae	Pisuviricota	Pisoniviricetes	Picornavirales	Dicistroviridae	NA	NA	NA
210	Clinchsilos294	4159	CS26	clirnapec virus 78	RNA	34.4	3.75e-133	UQB76069.1	Flumine noda-like virus 3	RNA-dependent RNA polymerase	Viruses	Riboviria	Orthornavirae	Kitrinoviricota	Magsaviricetes	Nodamuvirales	Nodaviridae	NA	NA	NA
211	Clinchsilos295	3598	CS15	clidnopec virus 224	DNA	45.9	2.65e-121	QMW68903.1	Crucivirus-432	capsid protein	Viruses	unclassified viruses	unclassified DNA viruses	unclassified ssDNA viruses	Cruciviridae	Crucivirus	unclassified Crucivirus	Crucivirus-432	NA	NA
212	Clinchsilos296-RC	3162	CS06	clirnapec virus 240	RNA	40.6	1.54e-226	YP_009345913.1	Beihai picorna-like virus 57	hypothetical protein	Viruses	Riboviria	Orthornavirae	Pisuviricota	Pisoniviricetes	Picornavirales	Marnaviridae	NA	NA	Beihai picorna-like virus 57
213	Clinchsilos297-RC	3821	CS27	clirnapec virus 86	RNA	29.4	1.36e-102	UQB76069.1	Flumine noda-like virus 3	RNA-dependent RNA polymerase	Viruses	Riboviria	Orthornavirae	Kitrinoviricota	Magsaviricetes	Nodamuvirales	Nodaviridae	NA	NA	Sanxia noda-like virus 1
214	Clinchsilos298-RC	8297	CS15	clirnapec virus 210	RNA	51.8	0	WIR83952.1	Ulva picorna-like virus 4	polyprotein	Viruses	Riboviria	Orthornavirae	Pisuviricota	Pisoniviricetes	Picornavirales	unclassified Picornavirales	NA	NA	Trichosanthes kirilowii picorna-like virus
215	Clinchsilos299-RC	1276	CS15	clidnopec virus 86	DNA	52.2	2.1e-98	UOF82351.1	Cressdnaviricota sp	rep protein	Viruses	Monodnaviria	Shotokuvirae	Cressdnaviricota	NA	NA	NA	NA	NA	NA
216	Clinchsilos3	954	CS15	clidnopec virus 77	DNA	54.7	5.56e-100	AXQ66224.1	Circoviridae sp	putative viral replication protein	Viruses	Monodnaviria	Shotokuvirae	Cressdnaviricota	NA	NA	NA	NA	NA	NA
217	Clinchsilos30	3334	CS19	clidnopec virus 216	DNA	59	6.6e-147	QMW68741.1	Crucivirus-264	capsid protein	Viruses	unclassified viruses	unclassified DNA viruses	unclassified ssDNA viruses	Cruciviridae	Crucivirus	unclassified Crucivirus	NA	NA	NA
218	Clinchsilos300	1959	CS26	clidnopec virus 187	DNA	63.7	7.02e-102	UOF76671.1	Cressdnaviricota sp	rep protein	Viruses	NA	NA	NA	NA	NA	NA	NA	NA	NA
219	Clinchsilos301-RC	3995	CS27	clirnapec virus 59	RNA	41.6	2.5e-99	WKV34200.1	Riboviria sp	RNA-dependent RNA polymerase, partial	Viruses	Riboviria	Orthornavirae	Kitrinoviricota	Tolucaviricetes	Tolivirales	Tombusviridae	NA	NA	NA
220	Clinchsilos302	1155	CS17	clidnopec virus 33	DNA	67.2	1.95e-113	CAB9531736.1	Seminavis robusta	Para-Rep	Viruses	Monodnaviria	Shotokuvirae	Cressdnaviricota	NA	NA	NA	NA	NA	NA
221	Clinchsilos303	2610	CS20	clidnopec virus 134	DNA	42.7	1.17e-87	QMP82100.1	Polar freshwater circular DNA virus	hypothetical protein	Viruses	Monodnaviria	Shotokuvirae	Cressdnaviricota	NA	NA	NA	NA	NA	Polar freshwater circular DNA virus
222	Clinchsilos304-RC	5013	CS27	clirnapec virus 292	RNA	32.1	1.09e-186	DAZ87873.1	Dugejap virus 4	TPA_asm: hypothetical protein, partial	Viruses	Riboviria	Orthornavirae	Pisuviricota	Pisoniviricetes	Picornavirales	Dicistroviridae	NA	NA	NA
223	Clinchsilos305-RC	5140	CS13	clirnapec virus 299	RNA	31.2	4.45e-174	WPR17990.1	Chemarfal virus 131	capsid protein	Viruses	Riboviria	Orthornavirae	Pisuviricota	Pisoniviricetes	Picornavirales	NA	NA	NA	NA
224	Clinchsilos306-RC	5200	CS27	clirnapec virus 306	RNA	30.6	3.82e-141	ULF99974.1	Marnaviridae sp	polyprotein	Viruses	Riboviria	Orthornavirae	Pisuviricota	Pisoniviricetes	Picornavirales	NA	NA	NA	NA
225	Clinchsilos307-RC	1007	CS27	clidnopec virus 94	DNA	50.9	2.34e-89	AJD07481.1	Odonata-associated circular virus-12	replication-associated protein	Viruses	Monodnaviria	Shotokuvirae	Cressdnaviricota	NA	NA	NA	NA	NA	NA
226	Clinchsilos308	3992	CS20	clidnopec virus 36	DNA	66.7	2.89e-137	UOF76832.1	Cressdnaviricota sp	rep protein	Viruses	Monodnaviria	Shotokuvirae	Cressdnaviricota	NA	NA	NA	NA	NA	NA
227	Clinchsilos309	2977	CS05	clirnapec virus 13	RNA	28.2	2e-87	YP_009553339.1	Diatom colony associated dsRNA virus 12	hypothetical protein RVD_027	Viruses	Riboviria	Orthornavirae	Duplornaviricota	Chrymotiviricetes	Ghabrivirales	Totiviridae	NA	NA	NA
228	Clinchsilos31	4372	CS23	clidnopec virus 215	DNA	65.1	1e-201	WPR18592.1	Chemarfal virus 202	capsid protein	Viruses	unclassified viruses	unclassified DNA viruses	unclassified ssDNA viruses	Cruciviridae	Crucivirus	unclassified Crucivirus	Crucivirus sp.	NA	NA
229	Clinchsilos310	1486	CS05	clidnopec virus 55	DNA	58.8	4.59e-103	WAQ80636.1	Fish-associated circovirus	replication-associated protein	Viruses	Monodnaviria	Shotokuvirae	Cressdnaviricota	Arfiviricetes	Cirlivirales	Circoviridae	Circovirus	unclassified Circovirus	NA
230	Clinchsilos311	1778	CS25	clirnapec virus 247	RNA	39.2	1.04e-87	AVA30706.1	Dicistroviridae sp	capsid protein, partial	Viruses	Riboviria	Orthornavirae	Pisuviricota	Pisoniviricetes	Picornavirales	Dicistroviridae	unclassified Dicistroviridae	NA	NA
231	Clinchsilos312-RC	4621	CS27	clirnapec virus 112	RNA	44.5	2.28e-122	WNT71153.1	Sitepeofons virus	RNA-dependent RNA polymerase	Viruses	Riboviria	NA	NA	NA	NA	NA	NA	NA	NA
232	Clinchsilos313	7728	CS27	clirnapec virus 317	RNA	28	2.43e-243	YP_009329821.1	Bivalve RNA virus G3	polyprotein	Viruses	Riboviria	Orthornavirae	Pisuviricota	Pisoniviricetes	Picornavirales	NA	NA	NA	NA
233	Clinchsilos314-RC	3889	CS21	Aedes birnavirus	RNA	96.8	0	QOE89201.1	Aedes birnavirus	polyprotein, partial	Viruses	Riboviria	Orthornavirae	[Gap]	[Gap]	[Gap]	Birnaviridae	unclassified Birnaviridae	Aedes birnavirus	NA
234	Clinchsilos315-RC	1491	CS23	Crogonang virus 79	RNA	99.2	5.54e-263	WPR18390.1	Crogonang virus 79	RNA-dependent RNA polymerase, partial	Viruses	Riboviria	Orthornavirae	Pisuviricota	Pisoniviricetes	Picornavirales	Dicistroviridae	NA	NA	NA
235	Clinchsilos316-RC	3536	CS06	clirnapec virus 61	RNA	40.5	1.84e-82	QDH91576.1	Riboviria sp	RNA-dependent RNA polymerase	Viruses	Riboviria	Orthornavirae	Kitrinoviricota	Tolucaviricetes	Tolivirales	Tombusviridae	NA	NA	NA
236	Clinchsilos317	2548	CS27	clirnapec virus 137	RNA	30.2	4.24e-76	YP_009336793.1	Beihai tombus-like virus 17	hypothetical protein 2	Viruses	Riboviria	unclassified Riboviria	NA	NA	NA	NA	NA	NA	Beihai tombus-like virus 17
237	Clinchsilos318	2606	CS21	clirnapec virus 181	RNA	62.2	2.08e-156	UCS96397.1	Riboviria sp	hypothetical protein	Viruses	Riboviria	Orthornavirae	Pisuviricota	Pisoniviricetes	Sobelivirales	Solemoviridae	NA	NA	NA
238	Clinchsilos319	1658	CS08	clidnopec virus 221	DNA	51.2	2.12e-86	QKV51315.1	Crucivirus sp	putative replication associated protein	Viruses	unclassified viruses	unclassified DNA viruses	unclassified ssDNA viruses	Cruciviridae	Crucivirus	unclassified Crucivirus	Crucivirus sp.	NA	NA
239	Clinchsilos32	4179	CS08	clidnopec virus 44	DNA	62.1	2.81e-64	YP_009259555.1	Circular ssDNA virus sp	replication initiation associated protein	Viruses	Monodnaviria	Shotokuvirae	Cressdnaviricota	[Gap]	[Gap]	[Gap]	[Gap]	Circular ssDNA virus sp.	NA
240	Clinchsilos320	1982	CS26	clidnopec virus 35	DNA	66.8	2.02e-134	WPR18730.1	Crogonang virus 143	replication polyprotein	Viruses	Monodnaviria	Shotokuvirae	Cressdnaviricota	NA	NA	NA	NA	NA	NA
241	Clinchsilos321	2225	CS04	clidnapec virus 22	DNA	41	2.74e-105	QVW56845.1	Tarsiger cyanurus ambidensovirus	putative nonstructural protein NS	Viruses	Monodnaviria	Shotokuvirae	Cossaviricota	Quintoviricetes	Piccovirales	Parvoviridae	Ambidensovirus	unclassified Ambidensovirus	NA
242	Clinchsilos322	3617	CS10	clidnopec virus 103	DNA	49.3	9.34e-99	WPR18604.1	Owegonang virus 20	replication polyprotein	Viruses	Monodnaviria	Shotokuvirae	Cressdnaviricota	unclassified Cressdnaviricota	NA	NA	NA	NA	NA
243	Clinchsilos324-RC	3260	CS15	clirnapec virus 50	RNA	47	9.63e-140	WKV34258.1	Riboviria sp	RNA-dependent RNA polymerase	Viruses	Riboviria	Orthornavirae	Kitrinoviricota	Tolucaviricetes	Tolivirales	NA	NA	NA	Changjiang tombus-like virus 17
244	Clinchsilos325-RC	2914	CS26	clirnapec virus 258	RNA	37	6.87e-180	WPR17966.1	Chemarfal virus 127	hypothetical protein	Viruses	Riboviria	Orthornavirae	Pisuviricota	Pisoniviricetes	Picornavirales	Marnaviridae	NA	NA	NA
245	Clinchsilos326-RC	3955	CS27	clirnapec virus 165	RNA	69.5	0	UNY42033.1	Picornavirales sp	polyprotein	Viruses	Riboviria	Orthornavirae	Pisuviricota	Pisoniviricetes	Picornavirales	Marnaviridae	NA	NA	NA
246	Clinchsilos327	4393	CS02	clirnapec virus 123	RNA	37.4	2.45e-86	YP_009342067.1	Wenzhou weivirus-like virus 1	RNA-dependent RNA polymerase	Viruses	Riboviria	unclassified Riboviria	NA	NA	NA	NA	NA	NA	NA
247	Clinchsilos328	1576	CS08	clidnopec virus 78	DNA	54.4	2.54e-125	AYP28908.1	Cressdnaviricota sp	helicase	Viruses	Monodnaviria	Shotokuvirae	Cressdnaviricota	unclassified Cressdnaviricota	CRESS viruses	CRESS virus sp.	NA	NA	NA
248	Clinchsilos329	2943	CS08	clidnopec virus 88	DNA	52.1	5.86e-82	YP_009117078.1	Sewage-associated circular DNA virus-33	replication-associated protein	Viruses	Monodnaviria	Shotokuvirae	Cressdnaviricota	NA	NA	NA	NA	NA	NA
249	Clinchsilos33	3694	CS16	clidnopec virus 91	DNA	51.7	1.04e-116	AOV86331.1	uncultured virus	putative rep protein	Viruses	Monodnaviria	Shotokuvirae	Cressdnaviricota	NA	NA	NA	NA	NA	NA
250	Clinchsilos330	2198	CS08	clidnopec virus 8	DNA	79.2	5.33e-148	QVW56439.1	Gemycircularvirus	capsid protein	Viruses	Monodnaviria	Shotokuvirae	Cressdnaviricota	Repensiviricetes	Geplafuvirales	Genomoviridae	unclassified Genomoviridae	NA	NA
251	Clinchsilos331-RC	1651	CS27	clirnapec virus 117	RNA	42	7.21e-84	YP_009333342.1	Beihai paphia shell virus 2	hypothetical protein	Viruses	Riboviria	unclassified Riboviria	NA	NA	NA	NA	NA	NA	NA
252	Clinchsilos332	1633	CS27	clidnopec virus 219	DNA	52.3	3.38e-89	QKV51179.1	Crucivirus sp	putative replication associated protein	Viruses	unclassified viruses	unclassified DNA viruses	unclassified ssDNA viruses	Cruciviridae	Crucivirus	unclassified Crucivirus	Crucivirus sp.	NA	NA
253	Clinchsilos333	5340	CS21	clidnapec virus 15	DNA	52.2	2e-109	QRQ90270.1	Parvoviridae sp	nonstructural protein	Viruses	Monodnaviria	Shotokuvirae	Cossaviricota	Quintoviricetes	Piccovirales	Parvoviridae	unclassified Parvoviridae	Parvoviridae sp.	NA
254	Clinchsilos334	3044	CS23	clirnapec virus 89	RNA	25.1	2.5e-11	USN25193.1	Tombusviridae sp gcode 6	putative RNA dependent RNA polymerase, partial	Viruses	Riboviria	Orthornavirae	Kitrinoviricota	Tolucaviricetes	Tolivirales	NA	NA	NA	NA
255	Clinchsilos335	1121	CS13	clidnopec virus 72	DNA	55.6	3e-111	AXQ65576.1	Cressdnaviricota sp	putative viral replication protein	Viruses	Monodnaviria	Shotokuvirae	Cressdnaviricota	unclassified Cressdnaviricota	CRESS viruses	CRESS virus sp.	NA	NA	NA
256	Clinchsilos336	5858	CS17	clidnapec virus 26	DNA	37.8	1.83e-98	WEY02531.1	Canine parvovirus	NS	Viruses	Monodnaviria	Shotokuvirae	Cossaviricota	Quintoviricetes	Piccovirales	Parvoviridae	Ambidensovirus	unclassified Ambidensovirus	NA
257	Clinchsilos337-RC	2067	CS04	clidnapec virus 17	DNA	50.2	7.96e-136	WEY02527.1	Canine parvovirus	structural protein VP	Viruses	Monodnaviria	Shotokuvirae	Cossaviricota	Quintoviricetes	Piccovirales	Parvoviridae	Ambidensovirus	unclassified Ambidensovirus	NA
258	Clinchsilos338	4422	CS22	clirnapec virus 241	RNA	40.6	0	WPR17966.1	Chemarfal virus 127	hypothetical protein	Viruses	Riboviria	Orthornavirae	Pisuviricota	Pisoniviricetes	Picornavirales	Marnaviridae	NA	NA	Bivalve RNA virus G3
259	Clinchsilos339-RC	1114	CS17	clidnopec virus 98	DNA	50.2	1.1e-69	AXH73059.1	Cressdnaviricota sp	viral coat protein	Viruses	Monodnaviria	Shotokuvirae	Cressdnaviricota	unclassified Cressdnaviricota	CRESS viruses	CRESS virus sp.	NA	NA	NA
260	Clinchsilos34	4088	CS07	clirnapec virus 127	RNA	34.9	9.22e-55	QXP07867.1	Arizlama virus	putative capsid protein	Viruses	Riboviria	Orthornavirae	NA	NA	NA	NA	NA	NA	NA
261	Clinchsilos340-RC	1925	CS06	clirnapec virus 116	RNA	42.7	3.53e-116	WEU70897.1	Hangzhou yanvirus-like virus 1	RNA-dependent RNA polymerase	Viruses	Riboviria	NA	NA	NA	NA	NA	NA	NA	NA
262	Clinchsilos341-RC	2653	CS11	clirnapec virus 67	RNA	39	3.76e-104	WPR18435.1	Crogonang virus 87	RNA-dependent RNA polymerase, partial	Viruses	Riboviria	Orthornavirae	Kitrinoviricota	Tolucaviricetes	Tolivirales	NA	NA	NA	Wenzhou tombus-like virus 15
263	Clinchsilos342	2575	CS27	clidnopec virus 125	DNA	45.4	2.28e-73	UBJ25906.1	Red panda feces-associated circular DNA virus 15	capsid protein	Viruses	Monodnaviria	Shotokuvirae	Cressdnaviricota	NA	NA	NA	NA	NA	NA
264	Clinchsilos343-RC	2325	CS06	Crogonang virus 159	RNA	94.8	0	WPR17963.1	Crogonang virus 159	capsid protein	Viruses	NA	NA	NA	NA	NA	NA	NA	NA	NA
265	Clinchsilos344	2225	CS27	clirnapec virus 43	RNA	50.5	6.39e-130	WPR18502.1	Skomarfal virus 31	capsid protein, partial	Viruses	Riboviria	Orthornavirae	Kitrinoviricota	Alsuviricetes	Hepelivirales	Hepeviridae	unclassified Hepeviridae	NA	NA
266	Clinchsilos345	1951	CS25	clidnopec virus 7	DNA	79.3	9.73e-166	QRI44123.1	Cressdnaviricota sp	replication-associated protein	Viruses	Monodnaviria	Shotokuvirae	Cressdnaviricota	unclassified Cressdnaviricota	CRESS viruses	CRESS virus sp.	NA	NA	NA
267	Clinchsilos346	2023	CS15	clirnapec virus 237	RNA	40.7	1.72e-92	WKV33357.1	Riboviria sp	RNA-dependent RNA polymerase, partial	Viruses	Riboviria	Orthornavirae	Pisuviricota	Pisoniviricetes	Picornavirales	Dicistroviridae	NA	NA	NA
268	Clinchsilos347-RC	11267	CS26	clirnapec virus 319	RNA	27.1	1.37e-220	QJI53501.1	Riboviria sp	hypothetical protein	Viruses	Riboviria	Orthornavirae	Pisuviricota	Pisoniviricetes	Picornavirales	NA	NA	NA	NA
269	Clinchsilos348	2175	CS08	clidnopec virus 9	DNA	79.2	2.86e-110	QTE03615.2	Gemycircularvirus	2 replication-associated protein	Viruses	Monodnaviria	Shotokuvirae	Cressdnaviricota	Repensiviricetes	Geplafuvirales	Genomoviridae	unclassified Genomoviridae	NA	Genomoviridae sp.
270	Clinchsilos349	1573	CS09	clirnapec virus 194	RNA	57.9	2.28e-148	UXD80082.1	Lasius neglectus picorna-like virus 8	putative RdRP, partial	Viruses	Riboviria	Orthornavirae	Pisuviricota	Pisoniviricetes	Picornavirales	unclassified Picornavirales	NA	NA	Erigeron annuus picorna-like virus
271	Clinchsilos35	3576	CS26	clidnopec virus 116	DNA	47	3.91e-80	QIR82159.1	unidentified	replication associated protein	Viruses	Monodnaviria	Shotokuvirae	Cressdnaviricota	NA	NA	NA	NA	NA	NA
272	Clinchsilos350-RC	6659	CS21	clirnapec virus 312	RNA	29.8	4.5e-193	QKE55052.1	Picornaviridae sp	hypothetical protein	Viruses	Riboviria	Orthornavirae	Pisuviricota	Pisoniviricetes	Picornavirales	Picornaviridae	unclassified Picornaviridae	Picornaviridae sp.	NA
273	Clinchsilos351	2197	CS09	clidnopec virus 13	DNA	75.3	1.33e-100	QTE03667.2	Gemycircularvirus	2 replication-associated protein	Viruses	Monodnaviria	Shotokuvirae	Cressdnaviricota	NA	NA	NA	NA	NA	NA
274	Clinchsilos352-RC	3450	CS21	clirnapec virus 31	RNA	63.3	5.92e-221	WKV34341.1	Riboviria sp	RNA-dependent RNA polymerase	Viruses	Riboviria	Orthornavirae	Kitrinoviricota	Tolucaviricetes	Tolivirales	Tombusviridae	unclassified Tombusviridae	NA	Sichuan mosquito tombus-like virus
275	Clinchsilos353-RC	3456	CS27	clirnapec virus 300	RNA	31.2	7.11e-70	QDH88787.1	Picornavirales sp	RNA-dependent RNA polymerase, partial	Viruses	Riboviria	Orthornavirae	Pisuviricota	Pisoniviricetes	Picornavirales	unclassified Picornavirales	NA	NA	Picornavirales sp.
276	Clinchsilos354	1782	CS10	clidnopec virus 123	DNA	45.6	9.3e-61	AXH74760.1	Circoviridae sp	putative viral replication protein	Viruses	Monodnaviria	Shotokuvirae	Cressdnaviricota	Arfiviricetes	Cirlivirales	Circoviridae	unclassified Circoviridae	NA	Circoviridae sp.
277	Clinchsilos355	2636	CS09	Cressdnaviricota sp	DNA	98.4	0	UOF82127.1	Cressdnaviricota sp	putative capsid protein	Viruses	Monodnaviria	Shotokuvirae	Cressdnaviricota	NA	NA	NA	NA	NA	NA
278	Clinchsilos356-RC	2340	CS23	clirnapec virus 156	RNA	81.3	0	ULF99998.1	Marnaviridae sp	hypothetical protein	Viruses	Riboviria	Orthornavirae	Pisuviricota	Pisoniviricetes	Picornavirales	Marnaviridae	NA	NA	Sanxia picorna-like virus 7
279	Clinchsilos357	2165	CS15	clidnopec virus 111	DNA	47.9	2.05e-75	UOF82351.1	Cressdnaviricota sp	rep protein	Viruses	Monodnaviria	Shotokuvirae	Cressdnaviricota	Arfiviricetes	Baphyvirales	Bacilladnaviridae	Bacilladnavirus	unclassified Bacilladnavirus	Bacilladnavirus sp.
280	Clinchsilos358	1324	CS04	clidnapec virus 1	DNA	84.6	9.02e-85	QTE03702.1	Phoenicurus auroreus ambidensovirus	nonstructural protein	Viruses	Monodnaviria	Shotokuvirae	Cossaviricota	Quintoviricetes	Piccovirales	Parvoviridae	Ambidensovirus	unclassified Ambidensovirus	NA
281	Clinchsilos359	3584	CS16	clidnopec virus 90	DNA	52	2.06e-106	WAE42827.1	Cressdnaviricota sp	replication associated protein	Viruses	Monodnaviria	Shotokuvirae	Cressdnaviricota	NA	NA	NA	NA	NA	NA
282	Clinchsilos36	3520	CS04	clidnopec virus 209	DNA	29.1	1.67e-18	WIF20460.1	Ulva CRESS virus 1	putative viral replication protein	Viruses	NA	NA	NA	NA	NA	NA	NA	NA	NA
283	Clinchsilos360-RC	2252	CS06	clirnapec virus 216	RNA	50.5	1.1e-83	UNY42021.1	Picornavirales sp	polyprotein 2	Viruses	Riboviria	Orthornavirae	Pisuviricota	Pisoniviricetes	Picornavirales	Dicistroviridae	NA	NA	NA
284	Clinchsilos361-RC	3809	CS27	clirnapec virus 85	RNA	29.5	3.5e-75	QUS52669.1	Mute swan feces associated noda-like virus 6	RNA-dependent RNA polymerase	Viruses	Riboviria	Orthornavirae	Kitrinoviricota	Magsaviricetes	Nodamuvirales	Nodaviridae	NA	NA	Sclerophthora macrospora virus A
285	Clinchsilos362-RC	1844	CS07	clidnapec virus 29	DNA	32.2	4.89e-73	QTE04069.1	Phylloscopus proregulus parvoviridae sp	VP	Viruses	Monodnaviria	Shotokuvirae	Cossaviricota	Quintoviricetes	Piccovirales	Parvoviridae	NA	NA	NA
286	Clinchsilos363-RC	5202	CS27	clirnapec virus 326	RNA	26.5	2.85e-107	YP_009330023.1	Beihai picorna-like virus 73	hypothetical protein	Viruses	Riboviria	Orthornavirae	Pisuviricota	Pisoniviricetes	Picornavirales	Dicistroviridae	NA	NA	NA
287	Clinchsilos364-RC	1430	CS25	Crogonang virus 159	RNA	98.3	2.16e-311	WPR17963.1	Crogonang virus 159	capsid protein	Viruses	Riboviria	Orthornavirae	Pisuviricota	Pisoniviricetes	Picornavirales	Marnaviridae	NA	NA	NA
288	Clinchsilos365	2158	CS08	clidnopec virus 2	DNA	86.8	1.13e-118	QTZ83261.2	Gemycircularvirus	2 replication-associated protein	Viruses	Monodnaviria	Shotokuvirae	Cressdnaviricota	Repensiviricetes	Geplafuvirales	Genomoviridae	NA	NA	NA
289	Clinchsilos366	1831	CS23	clidnopec virus 184	DNA	67.9	2.57e-146	WPR18744.1	Owegonang virus 22	replication polyprotein	Viruses	NA	NA	NA	NA	NA	NA	NA	NA	NA
290	Clinchsilos367	1614	CS21	clirnapec virus 204	RNA	53.4	3.56e-172	WPR18076.1	Crogonang virus 23	RNA-dependent RNA polymerase	Viruses	Riboviria	Orthornavirae	Pisuviricota	Pisoniviricetes	Picornavirales	NA	NA	NA	NA
291	Clinchsilos368-RC	1867	CS18	clidnopec virus 129	DNA	44	1.67e-71	YP_003084285.1	Circovirus-like genome RW-B	hypothetical protein	Viruses	Monodnaviria	Shotokuvirae	Cressdnaviricota	[Gap]	[Gap]	[Gap]	[Gap]	Circovirus-like genome RW-B	NA
292	Clinchsilos369-RC	8537	CS21	clirnapec virus 213	RNA	50.6	7.57e-200	UNY42201.1	Picornavirales sp	polyprotein 2, partial	Viruses	Riboviria	Orthornavirae	Pisuviricota	Pisoniviricetes	Picornavirales	unclassified Picornavirales	NA	NA	Renmark bee virus 5
293	Clinchsilos37	3367	CS11	clidnopec virus 51	DNA	59.6	3.61e-124	AUM62021.1	uncultured virus	Rep	Viruses	Monodnaviria	Shotokuvirae	Cressdnaviricota	NA	NA	NA	NA	NA	NA
294	Clinchsilos370-RC	6093	CS27	clirnapec virus 308	RNA	30.4	1.36e-79	WPR18109.1	Chemarfal virus 143	RNA-dependent RNA polymerase	Viruses	Riboviria	Orthornavirae	Pisuviricota	Pisoniviricetes	Picornavirales	Dicistroviridae	unclassified Dicistroviridae	NA	Caledonia beadlet anemone dicistro-like virus 1
295	Clinchsilos371	1822	CS05	clidnopec virus 76	DNA	55	6.31e-76	UTM74955.1	Tick-associated circular DNA virus	capsid protein	Viruses	Monodnaviria	Shotokuvirae	Cressdnaviricota	unclassified Cressdnaviricota	NA	NA	NA	NA	NA
296	Clinchsilos372-RC	1726	CS10	clidnopec virus 59	DNA	58.1	3.48e-78	AXQ66064.1	Cressdnaviricota sp	replication protein	Viruses	Monodnaviria	Shotokuvirae	Cressdnaviricota	unclassified Cressdnaviricota	CRESS viruses	CRESS virus sp.	NA	NA	NA
297	Clinchsilos373	1621	CS08	clidnopec virus 48	DNA	61.1	2.11e-69	AXH77957.1	Cressdnaviricota sp	replication associated protein	Viruses	Monodnaviria	Shotokuvirae	Cressdnaviricota	unclassified Cressdnaviricota	CRESS viruses	CRESS virus sp.	NA	NA	NA
298	Clinchsilos375	1722	CS18	clidnopec virus 97	DNA	50.4	3.42e-59	AXH77987.1	Cressdnaviricota sp	putative capsid protein	Viruses	Monodnaviria	Shotokuvirae	Cressdnaviricota	unclassified Cressdnaviricota	CRESS viruses	CRESS virus sp.	NA	NA	NA
299	Clinchsilos376-RC	9048	CS27	clirnapec virus 229	RNA	43.9	0	QBL75900.1	Solenopsis invicta virus 11	polyprotein	Viruses	Riboviria	Orthornavirae	Pisuviricota	Pisoniviricetes	Picornavirales	Iflaviridae	unclassified Iflaviridae	NA	Solenopsis invicta virus 11
300	Clinchsilos377-RC	1786	CS06	clirnapec virus 17	RNA	85.8	1.51e-233	QXV86524.1	Nodaviridae sp	coat protein	Viruses	Riboviria	Orthornavirae	Kitrinoviricota	Magsaviricetes	Nodamuvirales	Nodaviridae	unclassified Nodaviridae	Nodaviridae sp.	NA
301	Clinchsilos378	2076	CS08	clidnopec virus 81	DNA	53.3	4.85e-73	WCD56395.1	Cressdnaviricota sp	replication associated protein	Viruses	Monodnaviria	Shotokuvirae	Cressdnaviricota	NA	NA	NA	NA	NA	Rodent stool-associated circular genome virus
302	Clinchsilos379	1218	CS09	clidnopec virus 30	DNA	67.9	7e-146	WPR18788.1	Crogonang virus 131	hypothetical protein	Viruses	Monodnaviria	Shotokuvirae	Cressdnaviricota	NA	NA	NA	NA	NA	NA
303	Clinchsilos38	2267	CS09	clidnopec virus 84	DNA	52.5	1.74e-88	AXH75500.1	Cressdnaviricota sp	putative viral replication protein	Viruses	Monodnaviria	Shotokuvirae	Cressdnaviricota	NA	NA	NA	NA	NA	NA
304	Clinchsilos380-RC	1745	CS13	clidnopec virus 100	DNA	49.8	2.19e-63	AXH77987.1	Cressdnaviricota sp	putative capsid protein	Viruses	Monodnaviria	Shotokuvirae	Cressdnaviricota	unclassified Cressdnaviricota	CRESS viruses	CRESS virus sp.	NA	NA	NA
305	Clinchsilos381-RC	3881	CS13	clidnopec virus 227	DNA	39.8	3.68e-110	QKV51128.1	Crucivirus sp	putative capsid protein	Viruses	unclassified viruses	unclassified DNA viruses	unclassified ssDNA viruses	Cruciviridae	Crucivirus	unclassified Crucivirus	Crucivirus sp.	NA	NA
306	Clinchsilos382	2628	CS20	clidnopec virus 220	DNA	51.8	4.62e-120	WAX26095.1	Army ant associated crucivirus 1	capsid protein	Viruses	unclassified viruses	unclassified DNA viruses	unclassified ssDNA viruses	Cruciviridae	Crucivirus	unclassified Crucivirus	NA	NA	NA
307	Clinchsilos383-RC	1848	CS20	clidnopec virus 56	DNA	58.7	6.17e-67	WPR18780.1	Chemarfal virus 103	replication polyprotein	Viruses	Monodnaviria	Shotokuvirae	Cressdnaviricota	NA	NA	NA	NA	NA	NA
308	Clinchsilos384	2623	CS06	clidnopec virus 217	DNA	58	4.2e-86	QMW68718.1	Crucivirus-224	capsid protein	Viruses	unclassified viruses	unclassified DNA viruses	unclassified ssDNA viruses	Cruciviridae	Crucivirus	unclassified Crucivirus	Crucivirus-224	NA	NA
309	Clinchsilos385	1795	CS09	clidnopec virus 121	DNA	45.7	7.52e-65	YP_009551677.1	Odonata-associated circular virus-19	replication-associated protein	Viruses	Monodnaviria	Shotokuvirae	Cressdnaviricota	NA	NA	NA	NA	NA	NA
310	Clinchsilos386-RC	1166	CS08	clidnopec virus 140	DNA	41.3	4.44e-65	WAE42557.1	Cressdnaviricota sp	replication associated protein	Viruses	Monodnaviria	Shotokuvirae	Cressdnaviricota	NA	NA	NA	NA	NA	NA
311	Clinchsilos387	1900	CS17	clidnopec virus 133	DNA	42.8	5.21e-63	AJP36362.1	Avon-Heathcote Estuary associated circular virus 6	replication-associated protein	Viruses	Monodnaviria	Shotokuvirae	Cressdnaviricota	NA	NA	NA	NA	NA	NA
312	Clinchsilos388-RC	3028	CS27	clirnapec virus 160	RNA	73	0	QQP18739.1	Soybean thrips iflavirus 6	polyprotein	Viruses	Riboviria	Orthornavirae	Pisuviricota	Pisoniviricetes	Picornavirales	Iflaviridae	Iflavirus	unclassified Iflavirus	Soybean thrips iflavirus 6
313	Clinchsilos389-RC	2067	CS15	clirnapec virus 74	RNA	35.8	8.82e-67	WKV34515.1	Riboviria sp	RNA-dependent RNA polymerase	Viruses	Riboviria	Orthornavirae	Kitrinoviricota	Tolucaviricetes	Tolivirales	NA	NA	NA	NA
314	Clinchsilos39	2999	CS15	clidnopec virus 26	DNA	69.3	1.94e-125	QGH72923.1	CRESS virus sp cta0f7	Rep protein	Viruses	Monodnaviria	Shotokuvirae	Cressdnaviricota	NA	NA	NA	NA	NA	NA
315	Clinchsilos390	3758	CS23	clirnapec virus 261	RNA	36.8	1.82e-57	YP_009342327.1	Wuhan insect virus 11	hypothetical protein	Viruses	Riboviria	Orthornavirae	Pisuviricota	Pisoniviricetes	Picornavirales	Dicistroviridae	NA	NA	NA
316	Clinchsilos391-RC	1590	CS21	clirnapec virus 217	RNA	48.7	5.51e-105	UNY42098.1	Picornavirales sp	polyprotein 2	Viruses	Riboviria	Orthornavirae	Pisuviricota	Pisoniviricetes	Picornavirales	NA	NA	NA	NA
317	Clinchsilos392-RC	3613	CS15	clirnapec virus 93	RNA	39.5	2.17e-60	URG16919.1	Narnaviridae sp	RNA dependent RNA polymerase, partial	Viruses	Riboviria	Orthornavirae	Lenarviricota	Miaviricetes	Ourlivirales	Botourmiaviridae	NA	NA	NA
318	Clinchsilos393-RC	2461	CS23	clirnapec virus 276	RNA	34.2	2.68e-56	DAZ87489.1	Apostichopus japonicus associated picornavirus 4	TPA_asm: non-structural polyprotein	Viruses	Riboviria	Orthornavirae	Pisuviricota	Pisoniviricetes	Picornavirales	unclassified Picornavirales	NA	NA	Bivalve RNA virus G3
319	Clinchsilos394	6257	CS27	clirnapec virus 179	RNA	63	0	QQP18739.1	Soybean thrips iflavirus 6	polyprotein	Viruses	Riboviria	Orthornavirae	Pisuviricota	Pisoniviricetes	Picornavirales	Iflaviridae	Iflavirus	unclassified Iflavirus	Soybean thrips iflavirus 6
320	Clinchsilos395-RC	3992	CS09	clirnapec virus 223	RNA	46.5	7.42e-241	WPR18250.1	Chemarfal virus 51	protease 3C	Viruses	Riboviria	Orthornavirae	Pisuviricota	Pisoniviricetes	Sobelivirales	Barnaviridae	NA	NA	NA
321	Clinchsilos396	2453	CS14	clidnopec virus 193	DNA	52.1	1.75e-68	YP_009117078.1	Sewage-associated circular DNA virus-33	replication-associated protein	Viruses	NA	NA	NA	NA	NA	NA	NA	NA	NA
322	Clinchsilos398-RC	2340	CS27	clirnapec virus 295	RNA	31.7	9.19e-58	YP_009553305.1	Picobirnavirus sp	capsid protein	Viruses	Riboviria	Orthornavirae	Pisuviricota	Duplopiviricetes	Durnavirales	Picobirnaviridae	Picobirnavirus	unclassified Picobirnavirus	Picobirnavirus sp.
323	Clinchsilos399	3298	CS04	clidnopec virus 151	DNA	37.5	1.39e-65	WAE42840.1	Cressdnaviricota sp	capsid protein	Viruses	Monodnaviria	Shotokuvirae	Cressdnaviricota	NA	NA	NA	NA	NA	NA
324	Clinchsilos4	2131	CS04	clictolig virus 3	DNA	100	1.65e-222	UZT54555.1	clictolig virus 3	replication-associated protein	Viruses	Monodnaviria	Shotokuvirae	Cressdnaviricota	NA	NA	NA	NA	100% match to clictolig virus 3	NA
325	Clinchsilos40	2893	CS04	clidnopec virus 170	DNA	31.7	4.81e-25	QXP08233.1	Arizlama virus	replication associated protein	Viruses	Monodnaviria	Shotokuvirae	Cressdnaviricota	NA	NA	NA	NA	NA	NA
326	Clinchsilos400	4863	CS27	clidnapec virus 31	DNA	31.2	9.61e-57	XP_049942564.1	Schistocerca serialis cubense	uncharacterized protein LOC126419420	Viruses	Monodnaviria	Shotokuvirae	Cossaviricota	Quintoviricetes	Piccovirales	Parvoviridae	NA	NA	NA
327	Clinchsilos401-RC	9096	CS26	clirnapec virus 256	RNA	37.1	1.86e-157	UNY41977.1	Picornavirales sp	polyprotein 1, partial	Viruses	Riboviria	Orthornavirae	Pisuviricota	Pisoniviricetes	Picornavirales	unclassified Picornavirales	NA	NA	Picornavirales sp.
328	Clinchsilos402	2275	CS13	clidnopec virus 143	DNA	40.9	5.93e-60	YP_009237554.1	Lake Sarah-associated circular virus-2	replication associated protein	Viruses	Monodnaviria	Shotokuvirae	Cressdnaviricota	NA	NA	NA	NA	NA	NA
329	Clinchsilos403	1782	CS11	clidnopec virus 105	DNA	49.1	2.24e-52	YP_009116892.1	Sewage-associated circular DNA virus-15	replication-associated protein	Viruses	Monodnaviria	Shotokuvirae	Cressdnaviricota	NA	NA	NA	NA	NA	NA
330	Clinchsilos404-RC	8010	CS26	clirnapec virus 301	RNA	31.1	4.82e-76	UQZ09568.1	Freshwater macrophyte associated picorna-like virus 10	putative capsid protein	Viruses	Riboviria	Orthornavirae	Pisuviricota	Pisoniviricetes	Picornavirales	Marnaviridae	NA	NA	NA
331	Clinchsilos405	5324	CS25	clirnapec virus 121	RNA	38.2	3.6e-60	YP_009336852.1	Hubei narna-like virus 11	hypothetical protein	Viruses	Riboviria	unclassified Riboviria	NA	NA	NA	NA	NA	NA	Hubei narna-like virus 11
332	Clinchsilos406	9482	CS02	clirnapec virus 162	RNA	71.7	0	WPR17976.1	Skomarfal virus 37	RNA-dependent RNA polymerase	Viruses	Riboviria	Orthornavirae	Pisuviricota	Pisoniviricetes	Picornavirales	Marnaviridae	Marnavirus	unclassified Marnavirus	NA
333	Clinchsilos407	1679	CS04	clidnopec virus 188	DNA	63.7	1.01e-110	UOF80158.1	Cressdnaviricota sp	capsid protein	Viruses	NA	NA	NA	NA	NA	NA	NA	NA	NA
334	Clinchsilos408-RC	2776	CS27	clidnopec virus 69	DNA	56.1	7.69e-55	YP_009117078.1	Sewage-associated circular DNA virus-33	replication-associated protein	Viruses	Monodnaviria	Shotokuvirae	Cressdnaviricota	NA	NA	NA	NA	NA	NA
335	Clinchsilos409	4185	CS23	clidnopec virus 127	DNA	45	3.4e-69	QXP07660.1	Arizlama virus	replication associated protein	Viruses	Monodnaviria	Shotokuvirae	Cressdnaviricota	NA	NA	NA	NA	NA	NA
336	Clinchsilos41	2885	CS27	clidnopec virus 27	DNA	69.2	2.29e-146	AXH73298.1	Cressdnaviricota sp	Rep catalytic domain protein	Viruses	Monodnaviria	Shotokuvirae	Cressdnaviricota	NA	NA	NA	NA	NA	NA
337	Clinchsilos410	3297	CS06	clirnapec virus 87	RNA	27.5	6.13e-74	QYF49920.1	Hubei sediment noda-like virus 2	hypothetical protein	Viruses	Riboviria	Orthornavirae	Kitrinoviricota	Magsaviricetes	Nodamuvirales	Nodaviridae	NA	NA	NA
338	Clinchsilos411	7432	CS04	clirnapec virus 11	RNA	31.7	5.36e-52	WAK77267.1	Hubei toti-like virus 17	RNA-dependent RNA polymerase	Viruses	Riboviria	Orthornavirae	Duplornaviricota	Chrymotiviricetes	Ghabrivirales	Totiviridae	NA	NA	Hubei toti-like virus 17
339	Clinchsilos412-RC	1323	CS21	clirnapec virus 95	RNA	80.4	5.31e-179	UHK03200.1	Hangzhou nora-like virus 1	hypothetical protein FuNoV1_gp3	Viruses	Riboviria	unclassified Riboviria	NA	NA	NA	NA	NA	NA	Hangzhou nora-like virus 1
340	Clinchsilos413	1845	CS21	clidnopec virus 136	DNA	42	1.8e-56	QMW68649.1	Crucivirus-93	replication-associated protein	Viruses	Monodnaviria	Shotokuvirae	Cressdnaviricota	unclassified Cressdnaviricota	NA	NA	NA	NA	NA
341	Clinchsilos414-RC	5349	CS13	clirnapec virus 172	RNA	66.2	0	WPR18388.1	Crogonang virus 76	capsid protein	Viruses	Riboviria	Orthornavirae	Pisuviricota	Pisoniviricetes	Picornavirales	Marnaviridae	NA	NA	NA
342	Clinchsilos415-RC	1931	CS04	clidnopec virus 152	DNA	37.5	5.04e-53	YP_009109675.1	Circoviridae 15 LDMD-2013	replication-associated protein	Viruses	Monodnaviria	Shotokuvirae	Cressdnaviricota	NA	NA	NA	NA	NA	NA
343	Clinchsilos416-RC	7123	CS21	clirnapec virus 12	RNA	30.6	2.69e-60	UHS72482.1	Totiviridae sp	putative RNA-dependent RNA polymerase, partial	Viruses	Riboviria	Orthornavirae	Duplornaviricota	Chrymotiviricetes	Ghabrivirales	Totiviridae	unclassified Totiviridae	NA	NA
344	Clinchsilos417-RC	9780	CS15	clirnapec virus 337	RNA	23.7	1.66e-61	UDL17006.1	Biomphalaria pfeifferi virus 3	nonstructural polyprotein	Viruses	Riboviria	Orthornavirae	Pisuviricota	Pisoniviricetes	Picornavirales	Marnaviridae	NA	NA	NA
345	Clinchsilos418-RC	10439	CS21	clirnapec virus 107	RNA	52.7	0	QBG78687.1	Charavirus Canada	putative replicase	Viruses	Riboviria	NA	NA	NA	NA	NA	NA	NA	Charavirus Canada
346	Clinchsilos419	3136	CS27	clirnapec virus 128	RNA	34.6	4.96e-69	WEU70900.1	Hangzhou tombus-like virus 1	RNA-dependent RNA polymerase	Viruses	Riboviria	NA	NA	NA	NA	NA	NA	NA	NA
347	Clinchsilos42	2835	CS04	clidnopec virus 60	DNA	58.1	2.23e-104	QXP07682.1	Arizlama virus	replication associated protein	Viruses	Monodnaviria	Shotokuvirae	Cressdnaviricota	NA	NA	NA	NA	NA	NA
348	Clinchsilos420	1980	CS21	clidnopec virus 222	DNA	51.1	2.3e-198	QMW68941.1	Crucivirus-479	replication-associated protein	Viruses	unclassified viruses	unclassified DNA viruses	unclassified ssDNA viruses	Cruciviridae	Crucivirus	unclassified Crucivirus	Crucivirus-479	NA	NA
349	Clinchsilos421-RC	1801	CS01	clidnopec virus 225	DNA	45.7	3.28e-160	QMW68941.1	Crucivirus-479	replication-associated protein	Viruses	unclassified viruses	unclassified DNA viruses	unclassified ssDNA viruses	Cruciviridae	Crucivirus	unclassified Crucivirus	Crucivirus-479	NA	NA
350	Clinchsilos422	1658	CS06	clirnapec virus 26	RNA	73.4	5.83e-169	UHS72170.1	Tombusviridae sp	putative capsid protein	Viruses	Riboviria	Orthornavirae	Kitrinoviricota	Tolucaviricetes	Tolivirales	Tombusviridae	NA	NA	NA
351	Clinchsilos423	1951	CS20	clidnopec virus 135	DNA	42.7	3.4e-69	WAE42437.1	Cressdnaviricota sp	replication associated protein	Viruses	Monodnaviria	Shotokuvirae	Cressdnaviricota	NA	NA	NA	NA	NA	NA
352	Clinchsilos424-RC	7104	CS15	clirnapec virus 182	RNA	62.2	0	UNY41985.1	Picornavirales sp	polyprotein	Viruses	Riboviria	Orthornavirae	Pisuviricota	Pisoniviricetes	Picornavirales	NA	NA	NA	NA
353	Clinchsilos425-RC	1788	CS01	clidnopec virus 130	DNA	43.6	1.07e-56	ALE29668.1	Lake Sarah-associated circular virus-21	replication associated protein	Viruses	Monodnaviria	Shotokuvirae	Cressdnaviricota	NA	NA	NA	NA	NA	NA
354	Clinchsilos426-RC	3865	CS21	clirnapec virus 228	RNA	44.4	7.12e-83	YP_009330041.1	Hubei sobemo-like virus 2	hypothetical protein 2	Viruses	Riboviria	Orthornavirae	Pisuviricota	Pisoniviricetes	Sobelivirales	Solemoviridae	NA	NA	Hubei sobemo-like virus 2
355	Clinchsilos427-RC	4679	CS02	clirnapec virus 309	RNA	30.1	1.1e-135	YP_009330008.1	Changjiang crawfish virus 4	hypothetical protein	Viruses	Riboviria	Orthornavirae	Pisuviricota	Pisoniviricetes	Picornavirales	NA	NA	NA	Changjiang crawfish virus 4
356	Clinchsilos428	9900	CS13	clirnapec virus 338	RNA	23.7	1.84e-59	UDL17006.1	Biomphalaria pfeifferi virus 3	nonstructural polyprotein	Viruses	Riboviria	Orthornavirae	Pisuviricota	Pisoniviricetes	Picornavirales	Marnaviridae	NA	NA	NA
357	Clinchsilos429	3385	CS21	clidnopec virus 107	DNA	49	3.97e-90	WAE42736.1	Cressdnaviricota sp	replication associated protein	Viruses	Monodnaviria	Shotokuvirae	Cressdnaviricota	unclassified Cressdnaviricota	CRESS viruses	CRESS virus sp.	NA	NA	NA
358	Clinchsilos43	2783	CS07	clidnopec virus 124	DNA	45.6	1.31e-92	AXH73297.1	Cressdnaviricota sp	coat protein	Viruses	Monodnaviria	Shotokuvirae	Cressdnaviricota	unclassified Cressdnaviricota	CRESS viruses	CRESS virus sp.	NA	NA	NA
359	Clinchsilos430-RC	4083	CS15	clirnapec virus 236	RNA	40.9	5.32e-59	UHS71476.1	Sobelivirales sp	hypothetical protein 2	Viruses	Riboviria	Orthornavirae	Pisuviricota	Pisoniviricetes	Sobelivirales	Solemoviridae	NA	NA	NA
360	Clinchsilos431-RC	1671	CS05	clidnopec virus 229	DNA	34.1	4.72e-58	QKV51318.1	Crucivirus sp	putative capsid protein	Viruses	unclassified viruses	unclassified DNA viruses	unclassified ssDNA viruses	Cruciviridae	Crucivirus	unclassified Crucivirus	Crucivirus sp.	NA	NA
361	Clinchsilos432	2110	CS21	clidnopec virus 149	DNA	38.4	1.36e-49	AXH76896.1	Circoviridae sp	replication protein	Viruses	Monodnaviria	Shotokuvirae	Cressdnaviricota	NA	NA	NA	NA	NA	NA
362	Clinchsilos433	2360	CS21	clidnopec virus 61	DNA	57.6	2.45e-105	AGG39811.1	Diporeia sp associated circular virus	replication-associated protein	Viruses	Monodnaviria	Shotokuvirae	Cressdnaviricota	NA	NA	NA	NA	NA	NA
363	Clinchsilos434	2282	CS12	clidnopec virus 146	DNA	39.1	4.05e-61	WAE43016.1	Cressdnaviricota sp	replication associated protein	Viruses	Monodnaviria	Shotokuvirae	Cressdnaviricota	Arfiviricetes	Cirlivirales	Circoviridae	unclassified Circoviridae	NA	Circoviridae sp.
364	Clinchsilos435-RC	8210	CS21	clirnapec virus 220	RNA	47.2	0	ULF99697.1	Picornavirales sp	hypothetical protein, partial	Viruses	Riboviria	Orthornavirae	Pisuviricota	Pisoniviricetes	Picornavirales	NA	NA	NA	Beihai picorna-like virus 107
365	Clinchsilos436	5360	CS14	clidnopec virus 62	DNA	57.6	1.51e-139	UOF82708.1	Cressdnaviricota sp	coat protein	Viruses	Monodnaviria	Shotokuvirae	Cressdnaviricota	NA	NA	NA	NA	NA	NA
366	Clinchsilos437	1957	CS06	Crogonang virus 31	DNA	100	0	WPR18630.1	Crogonang virus 31	replication polyprotein	Viruses	Monodnaviria	Shotokuvirae	Cressdnaviricota	NA	NA	NA	NA	NA	NA
367	Clinchsilos438	1024	CS04	clidnopec virus 93	DNA	51.4	3.24e-100	AYP28688.1	Cressdnaviricota sp	putative viral replication protein	Viruses	Monodnaviria	Shotokuvirae	Cressdnaviricota	NA	NA	NA	NA	NA	NA
368	Clinchsilos439-RC	9453	CS22	clirnapec virus 255	RNA	37.2	2.51e-311	WPR17976.1	Skomarfal virus 37	RNA-dependent RNA polymerase	Viruses	Riboviria	Orthornavirae	Pisuviricota	Pisoniviricetes	Picornavirales	Marnaviridae	NA	NA	NA
369	Clinchsilos44	2758	CS15	clidnopec virus 132	DNA	43.1	2.28e-43	AXH75780.1	Cressdnaviricota sp	replication-associated protein	Viruses	Monodnaviria	Shotokuvirae	Cressdnaviricota	unclassified Cressdnaviricota	CRESS viruses	CRESS virus sp.	NA	NA	NA
370	Clinchsilos440-RC	4370	CS26	clirnapec virus 273	RNA	34.4	4.75e-103	WPR18388.1	Crogonang virus 76	capsid protein	Viruses	Riboviria	Orthornavirae	Pisuviricota	Pisoniviricetes	Picornavirales	Marnaviridae	NA	NA	NA
371	Clinchsilos441	6608	CS26	clirnapec virus 142	RNA	26.9	1.53e-52	QKE55019.1	Picornaviridae sp	hypothetical protein	Viruses	Riboviria	Orthornavirae	NA	NA	NA	NA	NA	NA	NA
372	Clinchsilos442	2503	CS26	clidnopec virus 186	DNA	67.5	1.41e-53	YP_009448204.1	Pleurochrysis carterae circular virus	rolling-circle replication protein	Viruses	NA	NA	NA	NA	NA	NA	NA	NA	NA
373	Clinchsilos443	2760	CS27	clirnapec virus 304	RNA	30.8	1.03e-65	ULG00024.1	Marnaviridae sp	hypothetical protein 2	Viruses	Riboviria	Orthornavirae	Pisuviricota	Pisoniviricetes	Picornavirales	Marnaviridae	NA	NA	NA
374	Clinchsilos444-RC	2604	CS27	clirnapec virus 242	RNA	40.2	1.03e-44	QDH88788.1	Picornavirales sp	hypothetical protein H1Bulk30546_000002, partial	Viruses	Riboviria	Orthornavirae	Pisuviricota	Pisoniviricetes	Picornavirales	unclassified Picornavirales	NA	NA	Picornavirales sp.
375	Clinchsilos445-RC	7136	CS26	clirnapec virus 281	RNA	33.7	9.23e-62	WPR18341.1	Crogonang virus 67	capsid protein, partial	Viruses	Riboviria	Orthornavirae	Pisuviricota	Pisoniviricetes	Picornavirales	Marnaviridae	Marnavirus	unclassified Marnavirus	Lactuca sativa marnavirus
376	Clinchsilos446-RC	7206	CS13	clirnapec virus 238	RNA	40.7	0	WPR17970.1	Chemarfal virus 128	RNA-dependent RNA polymerase	Viruses	Riboviria	Orthornavirae	Pisuviricota	Pisoniviricetes	Picornavirales	NA	NA	NA	NA
377	Clinchsilos447-RC	3580	CS01	clirnapec virus 134	RNA	31.5	6.58e-56	UZT54538.1	flactilig virus 22	RNA-dependent RNA polymerase, partial	Viruses	Riboviria	unclassified Riboviria	NA	NA	NA	NA	NA	NA	Changjiang tombus-like virus 7
378	Clinchsilos448-RC	2393	CS20	clirnapec virus 289	RNA	32.4	2.54e-49	ATY68936.1	Bovine picobirnavirus	RNA-dependent RNA polymerase	Viruses	Riboviria	Orthornavirae	Pisuviricota	Duplopiviricetes	Durnavirales	Picobirnaviridae	NA	NA	NA
379	Clinchsilos449-RC	1762	CS17	clidnopec virus 80	DNA	53.4	8.74e-62	QKN88850.1	Cressdnaviricota sp	replication-associated protein	Viruses	Monodnaviria	Shotokuvirae	Cressdnaviricota	unclassified Cressdnaviricota	CRESS viruses	CRESS virus sp.	NA	NA	NA
380	Clinchsilos45-RC	2500	CS04	clidnopec virus 108	DNA	48.6	1.9e-111	UOF81629.1	Cressdnaviricota sp	putative capsid protein	Viruses	Monodnaviria	Shotokuvirae	Cressdnaviricota	NA	NA	NA	NA	NA	NA
381	Clinchsilos450-RC	3096	CS21	clidnopec virus 194	DNA	50.8	2.22e-53	WPR18117.1	Chemarfal virus 144	capsid protein	Viruses	NA	NA	NA	NA	NA	NA	NA	NA	NA
382	Clinchsilos451	4772	CS27	clirnapec virus 332	RNA	24.8	2.92e-76	QKE55052.1	Picornaviridae sp	hypothetical protein	Viruses	Riboviria	Orthornavirae	Pisuviricota	Pisoniviricetes	Picornavirales	Picornaviridae	unclassified Picornaviridae	Picornaviridae sp.	NA
383	Clinchsilos452-RC	5001	CS27	clirnapec virus 113	RNA	44.5	1.25e-61	YP_009337014.1	Beihai sobemo-like virus 6	hypothetical protein 2	Viruses	Riboviria	NA	NA	NA	NA	NA	NA	NA	NA
384	Clinchsilos453	1266	CS02	clidnopec virus 85	DNA	52.4	1.83e-75	AXH77987.1	Cressdnaviricota sp	putative capsid protein	Viruses	Monodnaviria	Shotokuvirae	Cressdnaviricota	unclassified Cressdnaviricota	CRESS viruses	CRESS virus sp.	NA	NA	NA
385	Clinchsilos454-RC	1588	CS09	clidnopec virus 73	DNA	55.3	2.55e-72	QTE03520.1	Motacilla cinerea CRESS-DNA-virus sp	capsid protein	Viruses	Monodnaviria	Shotokuvirae	Cressdnaviricota	unclassified Cressdnaviricota	NA	NA	NA	NA	NA
386	Clinchsilos455-RC	6549	CS27	clirnapec virus 266	RNA	35.7	0	ULF99698.1	Picornavirales sp	hypothetical protein	Viruses	Riboviria	Orthornavirae	Pisuviricota	Pisoniviricetes	Picornavirales	NA	NA	NA	Beihai picorna-like virus 107
387	Clinchsilos456	2132	CS04	clidnopec virus 119	DNA	46.4	1.96e-96	YP_009237502.1	Lake Sarah-associated circular virus-5	replication associated protein	Viruses	Monodnaviria	Shotokuvirae	Cressdnaviricota	NA	NA	NA	NA	NA	NA
388	Clinchsilos457	5272	CS15	clidnopec virus 230	DNA	33.2	1.73e-47	QMW68830.1	Crucivirus-364	capsid protein	Viruses	unclassified viruses	unclassified DNA viruses	unclassified ssDNA viruses	Cruciviridae	NA	NA	NA	NA	NA
389	Clinchsilos458-RC	992	CS21	clidnopec virus 37	DNA	66.7	3.66e-104	WPR18636.1	Crogonang virus 112	capsid protein	Viruses	Monodnaviria	Shotokuvirae	Cressdnaviricota	Arfiviricetes	Cirlivirales	Circoviridae	unclassified Circoviridae	NA	Circoviridae sp.
390	Clinchsilos459	1295	CS27	clidnapec virus 10	DNA	55.1	2.87e-52	YP_010802680.1	uncultured densovirus	NS2	Viruses	Monodnaviria	Shotokuvirae	Cossaviricota	Quintoviricetes	Piccovirales	Parvoviridae	unclassified Densovirinae	NA	NA
391	Clinchsilos46	2375	CS04	clidnopec virus 89	DNA	52.1	6.11e-105	QKQ15100.1	Kummerowia striata geminiviridae	Cap	Viruses	Monodnaviria	Shotokuvirae	Cressdnaviricota	Repensiviricetes	Geplafuvirales	Geminiviridae	unclassified Geminiviridae	NA	Kummerowia striata geminiviridae
392	Clinchsilos460	1820	CS12	clidnopec virus 198	DNA	45.5	1.6e-56	WAE43174.1	Cressdnaviricota sp	capsid protein	Viruses	unclassified viruses	NA	NA	NA	NA	NA	NA	NA	Lake Sarah-associated circular virus-4
393	Clinchsilos461-RC	2522	CS09	clidnopec virus 142	DNA	41	1.68e-68	QXP07684.1	Arizlama virus	replication associated protein	Viruses	Monodnaviria	Shotokuvirae	Cressdnaviricota	[Gap]	[Gap]	[Gap]	[Gap]	Circovirus-like genome RW-D	NA
394	Clinchsilos462-RC	3799	CS17	clidnopec virus 52	DNA	59.4	3.74e-71	YP_009252339.1	Chamois faeces associated circular DNA virus 1	putative capsid protein	Viruses	Monodnaviria	Shotokuvirae	Cressdnaviricota	NA	NA	NA	NA	NA	Chamois faeces associated circular DNA virus 1
395	Clinchsilos463	1663	CS13	clidnopec virus 182	DNA	74.6	1.86e-117	WPR18778.1	Chemarfal virus 102	replication polyprotein	Viruses	unclassified viruses	NA	NA	NA	NA	NA	NA	NA	Lake Sarah-associated circular virus-37
396	Clinchsilos464	1162	CS12	clidnopec virus 203	DNA	40	7.84e-52	WAE42353.1	Cressdnaviricota sp	replication associated protein	Viruses	NA	NA	NA	NA	NA	NA	NA	NA	NA
397	Clinchsilos465-RC	2354	CS06	clirnapec virus 275	RNA	34.3	8.5e-53	UUV42152.1	Macrobrachium rosenbergii virus 8	structural protein	Viruses	Riboviria	Orthornavirae	Pisuviricota	Pisoniviricetes	Picornavirales	Dicistroviridae	NA	NA	NA
398	Clinchsilos466	2184	CS27	clidnopec virus 87	DNA	52.2	2.17e-95	WAE42589.1	Cressdnaviricota sp	replication associated protein	Viruses	Monodnaviria	Shotokuvirae	Cressdnaviricota	unclassified Cressdnaviricota	CRESS viruses	CRESS virus sp.	NA	NA	NA
399	Clinchsilos467	1723	CS08	clidnopec virus 126	DNA	45.2	1.44e-81	QRI44129.1	Cressdnaviricota sp	replication-associated protein, partial	Viruses	Monodnaviria	Shotokuvirae	Cressdnaviricota	unclassified Cressdnaviricota	CRESS viruses	CRESS virus sp.	NA	NA	NA
400	Clinchsilos468-RC	2458	CS13	clirnapec virus 40	RNA	53.5	4.02e-98	UGO57551.1	Riboviria sp	hypothetical protein, partial	Viruses	Riboviria	Orthornavirae	Kitrinoviricota	Tolucaviricetes	Tolivirales	NA	NA	NA	NA
401	Clinchsilos47	2338	CS04	clidnopec virus 106	DNA	49.1	1.02e-75	YP_009163927.1	Calanoida sp copepod associated circular virus	putative replication initiation protein	Viruses	Monodnaviria	Shotokuvirae	Cressdnaviricota	NA	NA	NA	NA	NA	NA
402	Clinchsilos470-RC	8459	CS27	clirnapec virus 245	RNA	39.6	5.13e-141	UQZ09568.1	Freshwater macrophyte associated picorna-like virus 10	putative capsid protein	Viruses	Riboviria	Orthornavirae	Pisuviricota	Pisoniviricetes	Picornavirales	Marnaviridae	NA	NA	Beihai picorna-like virus 32
403	Clinchsilos471-RC	1055	CS27	clirnapec virus 190	RNA	59.4	8.95e-56	URG14662.1	Picornaviridae sp	RNA dependent RNA polymerase, partial	Viruses	Riboviria	Orthornavirae	Pisuviricota	Pisoniviricetes	Picornavirales	NA	NA	NA	NA
404	Clinchsilos472-RC	1760	CS04	clidnopec virus 139	DNA	41.4	2.61e-69	KAI9103959.1	Phlyctochytrium arcticum	hypothetical protein DFS34DRAFT_668536	Viruses	Monodnaviria	Shotokuvirae	Cressdnaviricota	unclassified Cressdnaviricota	CRESS viruses	CRESS virus sp.	NA	NA	NA
405	Clinchsilos473	2266	CS04	clidnopec virus 122	DNA	45.7	1.19e-79	QXP07650.1	Arizlama virus	replication associated protein	Viruses	Monodnaviria	Shotokuvirae	Cressdnaviricota	NA	NA	NA	NA	NA	NA
406	Clinchsilos474	1193	CS06	clidnopec virus 205	DNA	37	1.7e-43	WPR18792.1	Crogonang virus 111	hypothetical protein	Viruses	NA	NA	NA	NA	NA	NA	NA	NA	NA
407	Clinchsilos475-RC	1949	CS08	clidnopec virus 96	DNA	50.6	8.7e-84	WAE42938.1	Cressdnaviricota sp	replication associated protein	Viruses	Monodnaviria	Shotokuvirae	Cressdnaviricota	NA	NA	NA	NA	NA	NA
408	Clinchsilos476-RC	3818	CS20	clidnopec virus 112	DNA	47.8	6.71e-98	QXP07764.1	Arizlama virus	replication associated protein	Viruses	Monodnaviria	Shotokuvirae	Cressdnaviricota	NA	NA	NA	NA	NA	Holcus lanatus-associated virus
409	Clinchsilos477-RC	1807	CS09	clidnopec virus 19	DNA	71.7	1.49e-108	WAE42728.1	Cressdnaviricota sp	replication associated protein	Viruses	Monodnaviria	Shotokuvirae	Cressdnaviricota	NA	NA	NA	NA	NA	NA
410	Clinchsilos478-RC	4662	CS27	clirnapec virus 122	RNA	37.6	2.09e-37	WAE42828.1	Cressdnaviricota sp	capsid protein	Viruses	Riboviria	Orthornavirae	NA	NA	NA	NA	NA	NA	NA
411	Clinchsilos479-RC	4200	CS13	clirnapec virus 191	RNA	58.9	0	UUG74196.1	Yongsan picorna-like virus 2	putative polyprotein, partial	Viruses	Riboviria	Orthornavirae	Pisuviricota	Pisoniviricetes	Picornavirales	NA	NA	NA	NA
412	Clinchsilos48	2331	CS27	clidnopec virus 39	DNA	66	2.63e-127	UJO02140.1	Molossus molossus associated CRESS DNA virus	Rep	Viruses	Monodnaviria	Shotokuvirae	Cressdnaviricota	NA	NA	NA	NA	NA	NA
413	Clinchsilos480	8479	CS15	clirnapec virus 285	RNA	33.4	1.07e-38	WDS50731.1	Riboviria sp	nonstructural protein, partial	Viruses	Riboviria	Orthornavirae	Pisuviricota	Pisoniviricetes	Picornavirales	Dicistroviridae	NA	NA	NA
414	Clinchsilos481	1351	CS04	clidnopec virus 54	DNA	59	6.97e-119	WAE42529.1	Cressdnaviricota sp	replication associated protein	Viruses	Monodnaviria	Shotokuvirae	Cressdnaviricota	unclassified Cressdnaviricota	CRESS viruses	CRESS virus sp.	NA	NA	NA
415	Clinchsilos482	2138	CS26	clidnopec virus 145	DNA	39.7	9.11e-40	AXH76825.1	Cressdnaviricota sp	putative viral replication protein	Viruses	Monodnaviria	Shotokuvirae	Cressdnaviricota	NA	NA	NA	NA	NA	NA
416	Clinchsilos483-RC	1348	CS08	clidnopec virus 147	DNA	38.9	4.41e-40	WAQ80636.1	Fish-associated circovirus	replication-associated protein	Viruses	Monodnaviria	Shotokuvirae	Cressdnaviricota	NA	NA	NA	NA	NA	NA
417	Clinchsilos484	2020	CS25	clidnopec virus 46	DNA	61.3	2e-60	WPR18710.1	Owegonang virus 17	replication polyprotein	Viruses	Monodnaviria	Shotokuvirae	Cressdnaviricota	NA	NA	NA	NA	NA	NA
418	Clinchsilos486	2051	CS01	clidnopec virus 144	DNA	40.8	2.49e-49	AYP28691.1	Cressdnaviricota sp	putative viral replication protein	Viruses	Monodnaviria	Shotokuvirae	Cressdnaviricota	NA	NA	NA	NA	NA	NA
419	Clinchsilos487	1094	CS21	clidnopec virus 196	DNA	46	1.77e-82	WAQ80620.1	Cressdnaviricota sp	putative capsid protein	Viruses	NA	NA	NA	NA	NA	NA	NA	NA	NA
420	Clinchsilos488-RC	2117	CS26	clidnopec virus 228	DNA	34.8	1.71e-45	QKV51280.1	Crucivirus sp	putative capsid protein	Viruses	unclassified viruses	unclassified DNA viruses	unclassified ssDNA viruses	Cruciviridae	NA	NA	NA	NA	NA
421	Clinchsilos489-RC	4025	CS11	clirnapec virus 294	RNA	31.8	8.62e-63	WPR18341.1	Crogonang virus 67	capsid protein, partial	Viruses	Riboviria	Orthornavirae	Pisuviricota	Pisoniviricetes	Picornavirales	Marnaviridae	NA	NA	NA
422	Clinchsilos49	2311	CS15	clidnopec virus 32	DNA	67.7	5.63e-128	UJO02140.1	Molossus molossus associated CRESS DNA virus	Rep	Viruses	Monodnaviria	Shotokuvirae	Cressdnaviricota	NA	NA	NA	NA	NA	NA
423	Clinchsilos490-RC	5404	CS21	clirnapec virus 189	RNA	59.9	0	WPR17949.1	Chemarfal virus 22	capsid protein	Viruses	Riboviria	Orthornavirae	Pisuviricota	Pisoniviricetes	Picornavirales	Marnaviridae	NA	NA	NA
424	Clinchsilos492-RC	4828	CS02	clirnapec virus 51	RNA	46.1	1.15e-95	WPR18183.1	Chemarfal virus 43	capsid protein	Viruses	Riboviria	Orthornavirae	Kitrinoviricota	Magsaviricetes	Nodamuvirales	Nodaviridae	unclassified Nodaviridae	Sanya nodavirus 1	NA
425	Clinchsilos493	1573	CS12	clidnopec virus 199	DNA	45.4	1.43e-38	WAE42271.1	Cressdnaviricota sp	replication associated protein	Viruses	unclassified viruses	NA	NA	NA	NA	NA	NA	NA	Lake Sarah-associated circular virus-37
426	Clinchsilos494	4121	CS23	clirnapec virus 305	RNA	30.7	6.35e-38	AYN75539.1	Atrpec virus 1	replicative protein	Viruses	Riboviria	Orthornavirae	Pisuviricota	Pisoniviricetes	Picornavirales	NA	NA	NA	NA
427	Clinchsilos496	2031	CS21	clirnapec virus 76	RNA	35.3	3.98e-34	YP_009342299.1	Wenzhou tombus-like virus 14	hypothetical protein 2	Viruses	Riboviria	Orthornavirae	Kitrinoviricota	Tolucaviricetes	Tolivirales	Tombusviridae	NA	NA	NA
428	Clinchsilos497	1728	CS09	clidnopec virus 11	DNA	77.2	8.74e-96	QJB18696.1	Genomoviridae sp	replication-associated protein	Viruses	Monodnaviria	Shotokuvirae	Cressdnaviricota	Repensiviricetes	Geplafuvirales	Genomoviridae	unclassified Genomoviridae	NA	Genomoviridae sp.
429	Clinchsilos498-RC	4856	CS27	clirnapec virus 79	RNA	33	6.57e-39	USC30238.1	Tombusviridae sp	putative RNA dependent RNA polymerase, partial	Viruses	Riboviria	Orthornavirae	Kitrinoviricota	Tolucaviricetes	Tolivirales	NA	NA	NA	NA
430	Clinchsilos499	1904	CS17	clidnopec virus 137	DNA	41.8	2.62e-57	WAK78043.1	Miresoil virus 173	replication associated protein	Viruses	Monodnaviria	Shotokuvirae	Cressdnaviricota	NA	NA	NA	NA	NA	NA
431	Clinchsilos5-RC	3071	CS05	clidnopec virus 153	DNA	37.3	1.03e-48	BAP81883.1	Cyclovirus ZM62	rolling circle replication initiator protein	Viruses	Monodnaviria	Shotokuvirae	Cressdnaviricota	NA	NA	NA	NA	NA	NA
432	Clinchsilos50	2308	CS15	Crogonang virus 91	DNA	97.8	1.64e-291	WPR18695.1	Crogonang virus 91	hypothetical protein	Viruses	Monodnaviria	Shotokuvirae	Cressdnaviricota	NA	NA	NA	NA	NA	NA
433	Clinchsilos500	1251	CS21	clirnapec virus 287	RNA	32.7	2.45e-61	WPR18077.1	Crogonang virus 23	hypothetical protein	Viruses	Riboviria	Orthornavirae	Pisuviricota	Pisoniviricetes	Picornavirales	NA	NA	NA	NA
434	Clinchsilos501	2029	CS08	clidnopec virus 14	DNA	74.8	2.97e-152	UYD39118.1	Wigfec virus K19_525	capsid protein	Viruses	Monodnaviria	Shotokuvirae	Cressdnaviricota	NA	NA	NA	NA	NA	NA
435	Clinchsilos502-RC	1605	CS27	clirnapec virus 115	RNA	43	7.06e-33	AWK77863.1	Renmark bee virus 3	nonstructural polyprotein	Viruses	Riboviria	NA	NA	NA	NA	NA	NA	NA	NA
436	Clinchsilos503-RC	1220	CS27	clirnapec virus 221	RNA	46.8	8.76e-88	WPR17966.1	Chemarfal virus 127	hypothetical protein	Viruses	Riboviria	Orthornavirae	Pisuviricota	Pisoniviricetes	Picornavirales	NA	NA	NA	NA
437	Clinchsilos504-RC	1860	CS06	clirnapec virus 110	RNA	45.6	9.71e-51	WKC58906.1	Hangzhou sobemo-like virus 1	RNA-dependent RNA polymerase	Viruses	Riboviria	NA	NA	NA	NA	NA	NA	NA	NA
438	Clinchsilos505	2748	CS20	clictolig virus 1	DNA	100	1.17e-253	UZT54550.1	clictolig virus 1	replication-associated protein	Viruses	Monodnaviria	Shotokuvirae	Cressdnaviricota	NA	NA	NA	NA	NA	NA
439	Clinchsilos506	4910	CS04	clidnopec virus 155	DNA	37	9.89e-37	AYP28721.1	Cressdnaviricota sp	coat protein	Viruses	Monodnaviria	Shotokuvirae	Cressdnaviricota	unclassified Cressdnaviricota	CRESS viruses	CRESS virus sp.	NA	NA	NA
440	Clinchsilos507	2906	CS21	clirnapec virus 233	RNA	42.6	7.46e-87	DAZ89868.1	Nasturtium officinale dicistro-like virus 1	TPA_asm: non-structural polyprotein	Viruses	Riboviria	Orthornavirae	Pisuviricota	Pisoniviricetes	Picornavirales	Dicistroviridae	NA	NA	NA
441	Clinchsilos508-RC	1287	CS27	clirnapec virus 297	RNA	31.5	3.54e-32	UUW20903.1	Guiyang Dicistro-like virus 1	RNA helicase	Viruses	Riboviria	Orthornavirae	Pisuviricota	Pisoniviricetes	Picornavirales	NA	NA	NA	NA
442	Clinchsilos509-RC	6228	CS26	clirnapec virus 83	RNA	30.6	2.85e-40	AFM44928.2	Cilio virus	2 polyprotein	Viruses	Riboviria	Orthornavirae	Kitrinoviricota	Tolucaviricetes	Tolivirales	NA	NA	NA	NA
443	Clinchsilos51	2305	CS26	Cressdnaviricota sp	DNA	98	9.9e-247	AXH77856.1	Cressdnaviricota sp	putative capsid protein	Viruses	Monodnaviria	Shotokuvirae	Cressdnaviricota	unclassified Cressdnaviricota	CRESS viruses	CRESS virus sp.	NA	NA	NA
444	Clinchsilos510-RC	9520	CS06	clirnapec virus 277	RNA	34.2	6.19e-171	WDS50754.1	Riboviria sp	nonstructural protein, partial	Viruses	Riboviria	Orthornavirae	Pisuviricota	Pisoniviricetes	Picornavirales	unclassified Picornavirales	NA	NA	Picornavirales sp.
445	Clinchsilos511-RC	2802	CS27	clirnapec virus 52	RNA	45.7	7.32e-115	QQP18778.2	Soybean thrips tombus-like virus 1	2 RNA-dependent RNA polymerase, partial	Viruses	Riboviria	Orthornavirae	Kitrinoviricota	Tolucaviricetes	Tolivirales	Tombusviridae	unclassified Tombusviridae	NA	Soybean thrips tombus-like virus 1
446	Clinchsilos512	1959	CS27	clirnapec virus 279	RNA	33.9	1.72e-82	WAQ80623.1	Fish-associated picorna-like virus 1	RNA-dependent RNA polymerase	Viruses	Riboviria	Orthornavirae	Pisuviricota	Pisoniviricetes	Picornavirales	NA	NA	NA	NA
447	Clinchsilos513-RC	5819	CS23	clirnapec virus 82	RNA	30.9	1.57e-36	AGZ83337.1	Eunivirus	gp2	Viruses	Riboviria	Orthornavirae	Kitrinoviricota	NA	NA	NA	NA	NA	NA
448	Clinchsilos514-RC	8192	CS26	clirnapec virus 169	RNA	68.3	0	WPR17980.1	Crogonang virus 1	capsid protein	Viruses	Riboviria	Orthornavirae	Pisuviricota	Pisoniviricetes	Picornavirales	NA	NA	NA	NA
449	Clinchsilos515	2358	CS15	clirnapec virus 98	RNA	66.6	0	WPR18192.1	Chemarfal virus 255	peptidase S39	Viruses	Riboviria	unclassified Riboviria	NA	NA	NA	NA	NA	NA	Beihai sobemo-like virus 21
450	Clinchsilos516	1596	CS22	clidnopec virus 17	DNA	73.5	1.91e-40	WAE43014.1	Cressdnaviricota sp	replication associated protein	Viruses	Monodnaviria	Shotokuvirae	Cressdnaviricota	NA	NA	NA	NA	NA	NA
451	Clinchsilos517	5855	CS27	clidnopec virus 101	DNA	49.7	3.77e-39	UBR88862.1	Mongoose-associated circovirus	putative replication-association protein	Viruses	Monodnaviria	Shotokuvirae	Cressdnaviricota	NA	NA	NA	NA	NA	NA
452	Clinchsilos518-RC	1563	CS06	Crogonang virus 159	RNA	98.7	0	WPR17963.1	Crogonang virus 159	capsid protein	Viruses	Riboviria	unclassified Riboviria	NA	NA	NA	NA	NA	NA	Sanxia picorna-like virus 5
453	Clinchsilos519	1550	CS04	clidnopec virus 165	DNA	33.4	1.16e-35	WAE43265.1	Cressdnaviricota sp	replication associated protein	Viruses	Monodnaviria	Shotokuvirae	Cressdnaviricota	NA	NA	NA	NA	NA	NA
454	Clinchsilos52	2301	CS24	clidnopec virus 34	DNA	67	2.12e-44	YP_009237554.1	Lake Sarah-associated circular virus-2	replication associated protein	Viruses	Monodnaviria	Shotokuvirae	Cressdnaviricota	NA	NA	NA	NA	NA	Lake Sarah-associated circular virus-2
455	Clinchsilos520	1996	CS27	clirnapec virus 235	RNA	41.1	1.66e-132	YP_009337372.1	Hubei picorna-like virus 43	hypothetical protein	Viruses	Riboviria	Orthornavirae	Pisuviricota	Pisoniviricetes	Picornavirales	NA	NA	NA	Hubei picorna-like virus 43
456	Clinchsilos521	1498	CS26	clirnapec virus 124	RNA	37.1	1.5e-45	UOL49061.1	Narnaviridae sp	putative capsid protein	Viruses	Riboviria	Orthornavirae	NA	NA	NA	NA	NA	NA	NA
457	Clinchsilos523	4078	CS06	clirnapec virus 125	RNA	35.9	1.11e-40	UHS71508.1	Sobelivirales sp	hypothetical protein 3	Viruses	NA	NA	NA	NA	NA	NA	NA	NA	NA
458	Clinchsilos524	3283	CS26	clidnopec virus 161	DNA	34.4	2.75e-30	URX65587.1	Porcine circovirus 3	replication-associated protein, partial	Viruses	Monodnaviria	Shotokuvirae	Cressdnaviricota	Arfiviricetes	Cirlivirales	Circoviridae	NA	NA	NA
459	Clinchsilos525-RC	1807	CS23	clirnapec virus 100	RNA	65.1	1.54e-178	WPR18476.1	Chemarfal virus 91	peptidase A2family protein	Viruses	Riboviria	NA	NA	NA	NA	NA	NA	NA	NA
460	Clinchsilos526	1927	CS06	clidnopec virus 71	DNA	55.5	3.57e-84	UTM74955.1	Tick-associated circular DNA virus	capsid protein	Viruses	Monodnaviria	Shotokuvirae	Cressdnaviricota	NA	NA	NA	NA	NA	NA
461	Clinchsilos527	6867	CS27	clirnapec virus 330	RNA	25.1	1.81e-60	DAZ87511.1	Strongylocentrotus purpuratus associated pircornavirus 2	TPA_asm: polyprotein, partial	Viruses	Riboviria	Orthornavirae	Pisuviricota	Pisoniviricetes	Picornavirales	unclassified Picornavirales	NA	NA	Picornavirales sp.
462	Clinchsilos528-RC	3102	CS27	clirnapec virus 64	RNA	39.2	9.53e-103	QQP18778.2	Soybean thrips tombus-like virus 1	2 RNA-dependent RNA polymerase, partial	Viruses	Riboviria	Orthornavirae	Kitrinoviricota	Tolucaviricetes	Tolivirales	Tombusviridae	unclassified Tombusviridae	NA	Soybean thrips tombus-like virus 1
463	Clinchsilos529-RC	4047	CS27	clirnapec virus 336	RNA	24.2	2.52e-34	URG14946.1	Picornaviridae sp	polyprotein	Viruses	Riboviria	Orthornavirae	Pisuviricota	Pisoniviricetes	Picornavirales	NA	NA	NA	NA
464	Clinchsilos53	2255	CS14	clidnopec virus 154	DNA	37.2	1.85e-39	WAE42547.1	Cressdnaviricota sp	replication associated protein	Viruses	Monodnaviria	Shotokuvirae	Cressdnaviricota	NA	NA	NA	NA	NA	Lake Sarah-associated circular virus-37
465	Clinchsilos530	1582	CS21	clirnapec virus 269	RNA	35.2	3.07e-64	WFG77342.1	Insectivora picornavirus	structural polyprotein	Viruses	Riboviria	Orthornavirae	Pisuviricota	Pisoniviricetes	Picornavirales	NA	NA	NA	NA
466	Clinchsilos531	1697	CS20	clirnapec virus 296	RNA	31.6	4.99e-37	USE07769.1	Picobirnavirus sp	putative RNA-dependent RNA polymerase, partial	Viruses	Riboviria	Orthornavirae	Pisuviricota	Duplopiviricetes	Durnavirales	Picobirnaviridae	NA	NA	NA
467	Clinchsilos532	4948	CS21	clidnapec virus 20	DNA	45.7	8.7e-87	QTE03762.1	Luscinia sibilans parvoviridae sp	nonstructural protein	Viruses	Monodnaviria	Shotokuvirae	Cossaviricota	Quintoviricetes	Piccovirales	Parvoviridae	unclassified Parvoviridae	Luscinia sibilans parvoviridae sp.	NA
468	Clinchsilos533	2350	CS27	clirnapec virus 310	RNA	29.9	1.26e-75	YP_009336786.1	Changping earthworm virus 1	hypothetical protein	Viruses	Riboviria	Orthornavirae	Pisuviricota	Pisoniviricetes	Picornavirales	NA	NA	NA	NA
469	Clinchsilos534	3222	CS26	clidnopec virus 202	DNA	40.2	2.98e-31	AYP28721.1	Cressdnaviricota sp	coat protein	Viruses	NA	NA	NA	NA	NA	NA	NA	NA	NA
470	Clinchsilos535	11686	CS15	clirnapec virus 211	RNA	51.6	0	UZO29920.1	Graso virus	RNA-dependent RNA polymerase, partial	Viruses	Riboviria	Orthornavirae	Pisuviricota	Pisoniviricetes	Picornavirales	Polycipiviridae	unclassified Polycipiviridae	NA	Guiyang argiope bruennichi polycipivirus 2
471	Clinchsilos536	2380	CS02	clirnapec virus 282	RNA	33.7	7.46e-43	UQB76352.1	Flumine sobemo-like virus 28	RNA-dependent RNA polymerase, partial	Viruses	Riboviria	Orthornavirae	Pisuviricota	Pisoniviricetes	Sobelivirales	Solemoviridae	Sobemovirus	NA	NA
472	Clinchsilos537	1886	CS07	clidnopec virus 57	DNA	58.5	2.37e-72	QTE03555.1	Prunella montanella CRESS-DNA-virus sp	replication-associated protein	Viruses	Monodnaviria	Shotokuvirae	Cressdnaviricota	unclassified Cressdnaviricota	NA	NA	NA	NA	Prunella montanella CRESS-DNA-virus sp.
473	Clinchsilos538-RC	1117	CS01	clirnapec virus 246	RNA	39.4	6.28e-69	YP_009448183.1	Armigeres iflavirus	polyprotein	Viruses	Riboviria	Orthornavirae	Pisuviricota	Pisoniviricetes	Picornavirales	NA	NA	NA	NA
474	Clinchsilos539-RC	3389	CS11	clirnapec virus 331	RNA	25	5.62e-32	WPR18067.1	Chemarfal virus 137	capsid protein	Viruses	Riboviria	Orthornavirae	Pisuviricota	Pisoniviricetes	Picornavirales	Picornaviridae	unclassified Picornaviridae	Picornaviridae sp.	NA
475	Clinchsilos54	2216	CS07	clidnopec virus 117	DNA	46.7	9.63e-67	WAE42524.1	Cressdnaviricota sp	capsid protein	Viruses	Monodnaviria	Shotokuvirae	Cressdnaviricota	unclassified Cressdnaviricota	CRESS viruses	NA	NA	NA	NA
476	Clinchsilos540-RC	1560	CS15	clirnapec virus 151	RNA	87.5	1.76e-175	UNY42188.1	Picornavirales sp	polyprotein 1, partial	Viruses	Riboviria	Orthornavirae	Pisuviricota	Pisoniviricetes	Picornavirales	NA	NA	NA	NA
477	Clinchsilos541-RC	1825	CS17	clidnopec virus 179	DNA	28.3	6.52e-21	QKV51052.1	Crucivirus sp	putative replication associated protein	Viruses	Monodnaviria	Shotokuvirae	Cressdnaviricota	Arfiviricetes	Cirlivirales	Circoviridae	NA	NA	NA
478	Clinchsilos542-RC	1916	CS21	clirnapec virus 254	RNA	37.3	1.71e-54	WPR18341.1	Crogonang virus 67	capsid protein, partial	Viruses	Riboviria	Orthornavirae	Pisuviricota	Pisoniviricetes	Picornavirales	Marnaviridae	NA	NA	NA
479	Clinchsilos543	2251	CS08	clidnopec virus 157	DNA	35.8	2.15e-31	ATN44677.1	Pepper golden mosaic virus	replication protein, partial	Viruses	Monodnaviria	Shotokuvirae	Cressdnaviricota	Repensiviricetes	Geplafuvirales	Geminiviridae	NA	NA	NA
480	Clinchsilos544	1590	CS25	clirnapec virus 143	RNA	26.8	5.38e-23	YP_009337115.1	Wenling tombus-like virus 4	hypothetical protein 2	Viruses	Riboviria	unclassified Riboviria	NA	NA	NA	NA	NA	NA	NA
481	Clinchsilos545-RC	8281	CS27	clirnapec virus 343	RNA	20.7	6.89e-17	QDH90548.1	Picornavirales sp	RNA-dependent RNA polymerase	Viruses	Riboviria	Orthornavirae	Pisuviricota	Pisoniviricetes	Picornavirales	NA	NA	NA	NA
482	Clinchsilos546-RC	1974	CS27	clirnapec virus 291	RNA	32.2	2.02e-20	UHS71549.1	Barnaviridae sp	putative RNA-dependent RNA polymerase	Viruses	Riboviria	Orthornavirae	Pisuviricota	Pisoniviricetes	Sobelivirales	Solemoviridae	NA	NA	NA
483	Clinchsilos547-RC	3629	CS13	clirnapec virus 139	RNA	28.6	8.96e-51	WPR18191.1	Chemarfal virus 154	hypothetical protein	Viruses	Riboviria	unclassified Riboviria	NA	NA	NA	NA	NA	NA	Wenzhou narna-like virus 1
484	Clinchsilos548-RC	2155	CS02	clirnapec virus 140	RNA	28.5	4.29e-52	APG78902.1	Beihai picorna-like virus 97	hypothetical protein, partial	Viruses	Riboviria	unclassified Riboviria	NA	NA	NA	NA	NA	NA	Beihai picorna-like virus 97
485	Clinchsilos549-RC	2120	CS20	clidnopec virus 148	DNA	38.5	8.52e-60	WPR18722.1	Chemarfal virus 269	replication polyprotein	Viruses	Monodnaviria	Shotokuvirae	Cressdnaviricota	NA	NA	NA	NA	NA	NA
486	Clinchsilos55	2201	CS10	Giant panda associated gemycircularvirus	DNA	92.1	1.7e-225	YP_010784639.1	Giant panda associated gemycircularvirus	capsid protein	Viruses	Monodnaviria	Shotokuvirae	Cressdnaviricota	Repensiviricetes	Geplafuvirales	Genomoviridae	Gemycircularvirus	unclassified Gemycircularvirus	NA
487	Clinchsilos550	1829	CS09	clidnapec virus 32	DNA	30.5	2.11e-21	QKE54869.1	Parvoviridae sp	capsid protein	Viruses	Monodnaviria	Shotokuvirae	Cossaviricota	Quintoviricetes	Piccovirales	Parvoviridae	NA	NA	NA
488	Clinchsilos551-RC	2015	CS15	clirnapec virus 174	RNA	64.7	1.34e-300	UNY41986.1	Picornavirales sp	polyprotein 2	Viruses	Riboviria	Orthornavirae	Pisuviricota	Pisoniviricetes	Picornavirales	NA	NA	NA	NA
489	Clinchsilos552	2168	CS27	clirnapec virus 129	RNA	33.5	3.46e-22	APG76162.1	Beihai tombus-like virus 13	hypothetical protein 3	Viruses	Riboviria	NA	NA	NA	NA	NA	NA	NA	NA
490	Clinchsilos554	6817	CS26	clirnapec virus 333	RNA	24.4	3.31e-27	DAZ87487.1	Strongylocentrotus intermedius associated picornavirus 1	TPA_asm: non-structural polyprotein	Viruses	Riboviria	Orthornavirae	Pisuviricota	Pisoniviricetes	Picornavirales	Secoviridae	Torradovirus	Carrot torradovirus 1	NA
491	Clinchsilos555	1604	CS21	Picornavirales sp	RNA	98.4	0	UNY42017.1	Picornavirales sp	polyprotein 2	Viruses	Riboviria	Orthornavirae	Pisuviricota	Pisoniviricetes	Picornavirales	NA	NA	NA	NA
492	Clinchsilos557	4419	CS27	clidnopec virus 177	DNA	28.9	1.63e-18	QUS52625.1	Mute swan feces associated circular virus 17	replication protein	Viruses	Monodnaviria	Shotokuvirae	Cressdnaviricota	NA	NA	NA	NA	NA	NA
493	Clinchsilos558	3309	CS04	clidnopec virus 197	DNA	45.6	7.14e-93	AUF34966.1	uncultured virus	putative replication-associated protein	Viruses	NA	NA	NA	NA	NA	NA	NA	NA	NA
494	Clinchsilos559-RC	1381	CS27	Crogonang virus 147	RNA	95.6	2.93e-212	WPR18544.1	Crogonang virus 147	coat protein	Viruses	Riboviria	Orthornavirae	NA	NA	NA	NA	NA	NA	NA
495	Clinchsilos56	2148	CS09	Circovirus-like genome DCCV-12	DNA	95.6	1.19e-173	YP_009259716.1	Circovirus-like genome DCCV-12	hypothetical protein	Viruses	Monodnaviria	Shotokuvirae	Cressdnaviricota	Arfiviricetes	Cirlivirales	Circoviridae	unclassified Circoviridae	NA	Circovirus-like genome DCCV-12
496	Clinchsilos560-RC	8768	CS15	clirnapec virus 320	RNA	27	1.64e-83	URG14712.1	Picornaviridae sp	RNA dependent RNA polymerase	Viruses	Riboviria	Orthornavirae	Pisuviricota	Pisoniviricetes	Picornavirales	Marnaviridae	NA	NA	NA
497	Clinchsilos561	2335	CS04	clidnopec virus 109	DNA	48.5	4.52e-126	WGL41068.1	Psittaciform aveparvovirus	replication protein	Viruses	Monodnaviria	Shotokuvirae	Cressdnaviricota	NA	NA	NA	NA	NA	NA
498	Clinchsilos562	8494	CS15	clirnapec virus 259	RNA	37	0	QJI53492.1	Riboviria sp	hypothetical protein	Viruses	Riboviria	Orthornavirae	Pisuviricota	Pisoniviricetes	Picornavirales	NA	NA	NA	NA
499	Clinchsilos563-RC	5272	CS27	clirnapec virus 290	RNA	32.3	1.81e-30	WKC58906.1	Hangzhou sobemo-like virus 1	RNA-dependent RNA polymerase	Viruses	Riboviria	Orthornavirae	Pisuviricota	Pisoniviricetes	Sobelivirales	Solemoviridae	NA	NA	NA
500	Clinchsilos564-RC	6203	CS27	clirnapec virus 109	RNA	47.2	1.47e-279	WPR17987.1	Chemarfal virus 130	RNA-dependent RNA polymerase	Viruses	Riboviria	NA	NA	NA	NA	NA	NA	NA	NA
501	Clinchsilos565	2376	CS06	clidnopec virus 70	DNA	56	1.05e-125	QKI29039.1	Lactuca sativa CRESS virus	Cap	Viruses	Monodnaviria	Shotokuvirae	Cressdnaviricota	unclassified Cressdnaviricota	CRESS viruses	Lactuca sativa CRESS virus	NA	NA	NA
502	Clinchsilos566-RC	6997	CS26	clirnapec virus 243	RNA	40.2	7.48e-77	WDS50754.1	Riboviria sp	nonstructural protein, partial	Viruses	Riboviria	Orthornavirae	Pisuviricota	Pisoniviricetes	Picornavirales	unclassified Picornavirales	NA	NA	Picornavirales sp.
503	Clinchsilos568	4975	CS23	clirnapec virus 84	RNA	30.4	1.3e-42	QDH90131.1	Riboviria sp	RNA-dependent RNA polymerase	Viruses	Riboviria	Orthornavirae	Kitrinoviricota	Tolucaviricetes	Tolivirales	NA	NA	NA	NA
504	Clinchsilos569-RC	1946	CS27	clirnapec virus 168	RNA	68.7	0	NP_620559.1	Infectious flacherie virus	polyprotein	Viruses	Riboviria	Orthornavirae	Pisuviricota	Pisoniviricetes	Picornavirales	Iflaviridae	Iflavirus	Infectious flacherie virus	NA
505	Clinchsilos57	2075	CS04	clidnopec virus 6	DNA	81	6.26e-164	YP_009237512.1	Lake Sarah-associated circular virus-9	replication associated protein	Viruses	Monodnaviria	Shotokuvirae	Cressdnaviricota	NA	NA	NA	NA	NA	NA
506	Clinchsilos570-RC	3910	CS22	clidnapec virus 28	DNA	33	7.21e-69	QTE03847.1	Motacilla cinerea parvoviridae sp	nonstructural protein	Viruses	Monodnaviria	Shotokuvirae	Cossaviricota	Quintoviricetes	Piccovirales	Parvoviridae	unclassified Parvoviridae	NA	NA
507	Clinchsilos571-RC	2249	CS26	clirnapec virus 132	RNA	32	3.13e-26	YP_009333319.1	Wenzhou narna-like virus 4	hypothetical protein	Viruses	Riboviria	unclassified Riboviria	NA	NA	NA	NA	NA	NA	Wenzhou narna-like virus 4
508	Clinchsilos572-RC	2694	CS22	clirnapec virus 262	RNA	36.5	1.71e-127	WPR17523.1	Pseudoscorpian picorna-like virus 4	capsid protein	Viruses	Riboviria	Orthornavirae	Pisuviricota	Pisoniviricetes	Picornavirales	unclassified Picornavirales	NA	NA	Kummerowia striata picorna-like virus
509	Clinchsilos573	5988	CS16	clirnapec virus 146	RNA	25.6	1.29e-21	APG76210.1	Beihai noda-like virus 19	hypothetical protein 2	Viruses	Riboviria	unclassified Riboviria	NA	NA	NA	NA	NA	NA	Beihai noda-like virus 19
510	Clinchsilos574	2307	CS21	clirnapec virus 257	RNA	37.1	1.22e-56	URG14912.1	Picornaviridae sp	RNA dependent RNA polymerase, partial	Viruses	Riboviria	Orthornavirae	Pisuviricota	Pisoniviricetes	Picornavirales	NA	NA	NA	NA
511	Clinchsilos575	3348	CS27	clirnapec virus 130	RNA	33.5	8.75e-17	QKV51233.1	Crucivirus sp	putative capsid protein	Viruses	Riboviria	Orthornavirae	NA	NA	NA	NA	NA	NA	NA
512	Clinchsilos576	3612	CS27	clidnopec virus 178	DNA	28.9	4.03e-19	AIF34806.1	Sewage-associated circular DNA virus-14	replication-associated protein	Viruses	Monodnaviria	Shotokuvirae	Cressdnaviricota	NA	NA	NA	NA	NA	Sewage-associated circular DNA virus-14
513	Clinchsilos577	9695	CS15	clirnapec virus 342	RNA	22.1	1.67e-24	WKV33960.1	Riboviria sp	RNA-dependent RNA polymerase, partial	Viruses	Riboviria	Orthornavirae	Pisuviricota	Pisoniviricetes	Picornavirales	Picornaviridae	unclassified Picornaviridae	Picornaviridae sp.	NA
514	Clinchsilos578-RC	1310	CS16	clidnopec virus 74	DNA	55.3	3.32e-60	AUM61880.1	uncultured virus	Rep	Viruses	Monodnaviria	Shotokuvirae	Cressdnaviricota	NA	NA	NA	NA	NA	NA
515	Clinchsilos579	1252	CS22	clirnapec virus 325	RNA	26.6	9.4e-20	QCH40773.1	Picornavirales sp	structural polyprotein 2	Viruses	Riboviria	Orthornavirae	Pisuviricota	Pisoniviricetes	Picornavirales	NA	NA	NA	NA
516	Clinchsilos58	2073	CS20	clidnopec virus 114	DNA	47.3	2.19e-69	QTE03362.1	Fringilla montifringilla CRESS-DNA-virus sp	replication-associated protein	Viruses	Monodnaviria	Shotokuvirae	Cressdnaviricota	unclassified Cressdnaviricota	NA	NA	NA	NA	Fringilla montifringilla CRESS-DNA-virus sp.
517	Clinchsilos580	1049	CS17	clidnopec virus 156	DNA	36.2	1.46e-28	AXH73954.1	Cressdnaviricota sp	hypothetical protein	Viruses	Monodnaviria	Shotokuvirae	Cressdnaviricota	unclassified Cressdnaviricota	CRESS viruses	CRESS virus sp.	NA	NA	NA
518	Clinchsilos581-RC	1172	CS27	clirnapec virus 119	RNA	41.1	1.23e-41	UHS72221.1	Tombusviridae sp	hypothetical protein 3	Viruses	Riboviria	Orthornavirae	NA	NA	NA	NA	NA	NA	NA
519	Clinchsilos583	1187	CS15	clidnopec virus 172	DNA	31.5	3e-17	UBJ26114.1	Red panda circovirus 1	capsid protein	Viruses	Monodnaviria	Shotokuvirae	Cressdnaviricota	NA	NA	NA	NA	NA	NA
520	Clinchsilos584	2081	CS04	clidnapec virus 30	DNA	31.7	1.32e-61	QTE03847.1	Motacilla cinerea parvoviridae sp	nonstructural protein	Viruses	Monodnaviria	Shotokuvirae	Cossaviricota	Quintoviricetes	Piccovirales	Parvoviridae	unclassified Parvoviridae	NA	NA
521	Clinchsilos585-RC	2232	CS27	clirnapec virus 318	RNA	27.4	1.35e-56	WDS50730.1	Riboviria sp	nonstructural protein, partial	Viruses	Riboviria	Orthornavirae	Pisuviricota	Pisoniviricetes	Picornavirales	Marnaviridae	NA	NA	NA
522	Clinchsilos586	1234	CS15	clidnopec virus 207	DNA	35.8	1.21e-20	YP_009226564.1	Ctenophore-associated circular virus 2	hypothetical protein	Viruses	NA	NA	NA	NA	NA	NA	NA	NA	NA
523	Clinchsilos588	2229	CS26	clirnapec virus 145	RNA	25.8	6.81e-21	WPR18016.1	Crogonang virus 5	capsid protein	Viruses	Riboviria	NA	NA	NA	NA	NA	NA	NA	NA
524	Clinchsilos589-RC	4763	CS21	Picornavirales sp	RNA	93	0	UNY42048.1	Picornavirales sp	polyprotein	Viruses	Riboviria	Orthornavirae	Pisuviricota	Pisoniviricetes	Picornavirales	Picornaviridae	NA	NA	NA
525	Clinchsilos59	2035	CS10	clidnopec virus 83	DNA	52.7	4.78e-88	AXH75487.1	Circoviridae sp	putative viral replication protein	Viruses	Monodnaviria	Shotokuvirae	Cressdnaviricota	Arfiviricetes	Cirlivirales	Circoviridae	unclassified Circoviridae	NA	NA
526	Clinchsilos590-RC	2752	CS21	clirnapec virus 328	RNA	25.3	1.72e-22	WKV34336.1	Riboviria sp	RNA-dependent RNA polymerase, partial	Viruses	Riboviria	Orthornavirae	Pisuviricota	Pisoniviricetes	Picornavirales	NA	NA	NA	NA
527	Clinchsilos591	1284	CS13	clirnapec virus 36	RNA	56.2	2.8e-25	UGO57551.1	Riboviria sp	hypothetical protein, partial	Viruses	Riboviria	Orthornavirae	Kitrinoviricota	Tolucaviricetes	Tolivirales	NA	NA	NA	NA
528	Clinchsilos592-RC	1156	CS11	clirnapec virus 120	RNA	40.8	4.66e-60	YP_009337342.1	Changjiang tombus-like virus 17	hypothetical protein 3	Viruses	Riboviria	unclassified Riboviria	NA	NA	NA	NA	NA	NA	Changjiang tombus-like virus 17
529	Clinchsilos593-RC	1512	CS11	clirnapec virus 133	RNA	31.6	4.52e-21	YP_009333612.1	Beihai shrimp virus 6	hypothetical protein	Viruses	Riboviria	unclassified Riboviria	NA	NA	NA	NA	NA	NA	Beihai shrimp virus 6
530	Clinchsilos594-RC	1954	CS15	clirnapec virus 73	RNA	36.3	3.33e-96	UBJ25994.1	Sichuan mosquito tombus-like virus	hypothetical protein 4	Viruses	Riboviria	Orthornavirae	Kitrinoviricota	Tolucaviricetes	Tolivirales	Tombusviridae	unclassified Tombusviridae	NA	Sichuan mosquito tombus-like virus
531	Clinchsilos595-RC	3854	CS13	clirnapec virus 141	RNA	27.2	9.71e-18	YP_009329976.1	Beihai picorna-like virus 43	hypothetical protein	Viruses	Riboviria	unclassified Riboviria	NA	NA	NA	NA	NA	NA	Beihai picorna-like virus 43
532	Clinchsilos596-RC	1687	CS21	clirnapec virus 311	RNA	29.9	4.35e-10	ULG00022.1	Marnaviridae sp	putative polyprotein	Viruses	Riboviria	Orthornavirae	Pisuviricota	Pisoniviricetes	Picornavirales	NA	NA	NA	NA
533	Clinchsilos597-RC	2711	CS05	clidnapec virus 23	DNA	40	3.36e-16	QVW56813.1	Cyanopica cyanus parvoviridae sp	structural protein	Viruses	Monodnaviria	Shotokuvirae	Cossaviricota	Quintoviricetes	Piccovirales	Parvoviridae	NA	NA	NA
534	Clinchsilos598	4239	CS08	clidnapec virus 27	DNA	34.3	1.54e-87	QTE03884.1	Turdus hortulorum parvoviridae sp	VP	Viruses	Monodnaviria	Shotokuvirae	Cossaviricota	Quintoviricetes	Piccovirales	Parvoviridae	unclassified Parvoviridae	NA	NA
535	Clinchsilos599	5907	CS22	clidnapec virus 33	DNA	27.9	6.45e-15	QTZ83188.1	Motacilla cinerea Iteradensovirus	non-structural protein	Viruses	Monodnaviria	Shotokuvirae	Cossaviricota	Quintoviricetes	Piccovirales	Parvoviridae	Iteradensovirus	unclassified Iteradensovirus	NA
536	Clinchsilos6-RC	4779	CS20	clidnopec virus 95	DNA	50.8	1.87e-72	WPR18642.1	Chemarfal virus 195	replication polyprotein	Viruses	Monodnaviria	Shotokuvirae	Cressdnaviricota	NA	NA	NA	NA	NA	NA
537	Clinchsilos60	2048	CS07	clidnopec virus 82	DNA	52.9	2.75e-88	UZT54562.1	scracolig virus 2	putative replication-associated protein	Viruses	Monodnaviria	Shotokuvirae	Cressdnaviricota	NA	NA	NA	NA	NA	NA
538	Clinchsilos600	2695	CS27	clirnapec virus 251	RNA	38.1	6.21e-15	UNY42039.1	Picornavirales sp	polyprotein	Viruses	Riboviria	Orthornavirae	Pisuviricota	Pisoniviricetes	Picornavirales	NA	NA	NA	Changjiang picorna-like virus 10
539	Clinchsilos601-RC	1477	CS26	clirnapec virus 147	RNA	25	1.22e-18	APG76621.1	Wenzhou tombus-like virus 13	hypothetical protein 3, partial	Viruses	Riboviria	unclassified Riboviria	NA	NA	NA	NA	NA	NA	Wenzhou tombus-like virus 13
540	Clinchsilos602-RC	1099	CS22	clidnopec virus 164	DNA	33.7	1.52e-20	UYD39110.1	Wigfec virus K19_658	capsid protein	Viruses	Monodnaviria	Shotokuvirae	Cressdnaviricota	unclassified Cressdnaviricota	CRESS viruses	CRESS virus sp.	NA	NA	NA
541	Clinchsilos603-RC	8093	CS02	Crogonang virus 26	RNA	99.4	0	WPR18089.1	Crogonang virus 26	RNA-dependent RNA polymerase, partial	Viruses	Riboviria	Orthornavirae	Pisuviricota	Pisoniviricetes	Picornavirales	NA	NA	NA	NA
542	Clinchsilos604	2391	CS09	clidnopec virus 176	DNA	30.2	9.87e-14	AUM61662.1	uncultured virus	Rep	Viruses	Monodnaviria	Shotokuvirae	Cressdnaviricota	NA	NA	NA	NA	NA	NA
543	Clinchsilos606	2665	CS26	clirnapec virus 307	RNA	30.4	4e-19	UHS71611.1	Barnaviridae sp.	putative RNA-dependent RNA polymerase	Viruses	Riboviria	Orthornavirae	Pisuviricota	Pisoniviricetes	Sobelivirales	NA	NA	NA	NA
544	Clinchsilos607	2009	CS08	clidnopec virus 167	DNA	32.2	9.2e-21	QXP07602.1	Arizlama virus	replication associated protein	Viruses	Monodnaviria	Shotokuvirae	Cressdnaviricota	Arfiviricetes	Cirlivirales	Circoviridae	unclassified Circoviridae	NA	Avon-Heathcote Estuary associated circular virus 19
545	Clinchsilos608-RC	4023	CS26	clirnapec virus 327	RNA	26.5	5.07e-12	AVO00799.1	Colobanthus quitensis associated barnavirus 1	polyprotein P2+3	Viruses	Riboviria	Orthornavirae	Pisuviricota	Pisoniviricetes	Sobelivirales	Barnaviridae	Barnavirus	unclassified Barnavirus	Colobanthus quitensis associated barnavirus 1
546	Clinchsilos61	1976	CS13	clidnopec virus 200	DNA	44.5	6.71e-58	AXH74683.1	Cressdnaviricota sp	putative viral replication protein	Viruses	NA	NA	NA	NA	NA	NA	NA	NA	NA
547	Clinchsilos610-RC	2725	CS22	clirnapec virus 340	RNA	23.3	8.72e-11	YP_009329997.1	Beihai picorna-like virus 53	hypothetical protein	Viruses	Riboviria	Orthornavirae	Pisuviricota	Pisoniviricetes	Picornavirales	Marnaviridae	NA	NA	Beihai picorna-like virus 53
548	Clinchsilos611-RC	2046	CS27	clirnapec virus 321	RNA	26.9	6.87e-10	WKV34471.1	Riboviria sp	RNA-dependent RNA polymerase, partial	Viruses	Riboviria	Orthornavirae	Pisuviricota	Pisoniviricetes	Picornavirales	NA	NA	NA	NA
549	Clinchsilos612-RC	3496	CS10	clidnapec virus 25	DNA	38	1.34e-27	DAC80331.1	Abeoforma parvovirus	TPA_asm: NS	Viruses	Monodnaviria	Shotokuvirae	Cossaviricota	Quintoviricetes	Piccovirales	Parvoviridae	unclassified Parvoviridae	Abeoforma parvovirus	NA
550	Clinchsilos613-RC	3226	CS21	clirnapec virus 244	RNA	39.8	3.05e-141	AHA86924.1	Micalovirus SF1	gp	Viruses	Riboviria	Orthornavirae	Pisuviricota	Pisoniviricetes	Picornavirales	NA	NA	NA	Micalovirus SF1
551	Clinchsilos614-RC	3368	CS22	clirnapec virus 263	RNA	35.9	2.35e-185	WKV34499.1	Riboviria sp	RNA-dependent RNA polymerase, partial	Viruses	Riboviria	Orthornavirae	Pisuviricota	Pisoniviricetes	Picornavirales	NA	NA	NA	NA
552	Clinchsilos615-RC	1734	CS27	clirnapec virus 138	RNA	28.7	8e-14	YP_009337804.1	Hubei tombus-like virus 43	hypothetical protein 3	Viruses	NA	NA	NA	NA	NA	NA	NA	NA	NA
553	Clinchsilos617-RC	2488	CS26	clidnopec virus 181	DNA	25.6	1.97e-11	UOF79569.1	Cressdnaviricota sp	rep protein	Viruses	Monodnaviria	Shotokuvirae	Cressdnaviricota	NA	NA	NA	NA	NA	NA
554	Clinchsilos618-RC	1321	CS15	clirnapec virus 75	RNA	35.4	2.31e-19	WPR18215.1	Chemarfal virus 156	coat protein	Viruses	Riboviria	Orthornavirae	Kitrinoviricota	NA	NA	NA	NA	NA	NA
555	Clinchsilos619	5434	CS21	clirnapec virus 293	RNA	32.1	2.86e-09	NP_740440.1	Aichi virus 1	2C	Viruses	Riboviria	Orthornavirae	Pisuviricota	Pisoniviricetes	Picornavirales	NA	NA	NA	NA
556	Clinchsilos62	1953	CS26	clidnopec virus 66	DNA	57	3.67e-108	QUS52604.1	Mute swan feces associated circular virus 8	replication protein A	Viruses	Monodnaviria	Shotokuvirae	Cressdnaviricota	Arfiviricetes	Cirlivirales	Circoviridae	unclassified Circoviridae	NA	Circoviridae sp.
557	Clinchsilos620	3261	CS20	clidnopec virus 163	DNA	34.2	1.04e-60	UOF82709.1	Cressdnaviricota sp	rep protein	Viruses	Monodnaviria	Shotokuvirae	Cressdnaviricota	NA	NA	NA	NA	NA	NA
558	Clinchsilos621-RC	2959	CS27	clidnopec virus 173	DNA	31.3	4.54e-16	WAE42181.1	Cressdnaviricota sp	capsid protein	Viruses	Monodnaviria	Shotokuvirae	Cressdnaviricota	Arfiviricetes	Cirlivirales	Circoviridae	NA	NA	Circoviridae 21 LDMD-2013
559	Clinchsilos622	2374	CS21	clirnapec virus 136	RNA	30.4	7.01e-07	YP_009333528.1	Beihai picorna-like virus 9	hypothetical protein	Viruses	Riboviria	unclassified Riboviria	NA	NA	NA	NA	NA	NA	Beihai picorna-like virus 9
560	Clinchsilos623-RC	1876	CS15	clirnapec virus 345	RNA	46.4	4.16e-22	QDH87778.1	Riboviria sp	RNA-dependent RNA polymerase	Viruses	Riboviria	unclassified Riboviria	Riboviria sp.	NA	NA	NA	NA	NA	NA
561	Clinchsilos624-RC	3102	CS19	clidnopec virus 171	DNA	31.6	1.03e-27	UOF79231.1	Circoviridae sp	rep protein	Viruses	Monodnaviria	Shotokuvirae	Cressdnaviricota	Arfiviricetes	Cirlivirales	Circoviridae	NA	NA	NA
562	Clinchsilos625-RC	2392	CS27	clirnapec virus 274	RNA	34.4	9.17e-13	DAZ91110.1	Omei lazy toad picornavirus	TPA_asm: polyprotein, partial	Viruses	Riboviria	Orthornavirae	Pisuviricota	Pisoniviricetes	Picornavirales	unclassified Picornavirales	NA	NA	NA
563	Clinchsilos626	1570	CS01	clidnopec virus 166	DNA	32.6	1.02e-21	WAE42270.1	Cressdnaviricota sp	capsid protein	Viruses	Monodnaviria	Shotokuvirae	Cressdnaviricota	Arfiviricetes	Cirlivirales	Circoviridae	NA	NA	Circoviridae 9 LDMD-2013
564	Clinchsilos628	1022	CS24	clidnopec virus 211	DNA	28	2.1e-07	UYD39136.1	Wigfec virus K19_668	capsid protein	Viruses	NA	NA	NA	NA	NA	NA	NA	NA	NA
565	Clinchsilos629-RC	3707	CS06	clirnapec virus 346	RNA	39.9	3.14e-120	UHS71749.1	Permutotetraviridae sp	RNA-dependent RNA polymerase, partial	Viruses	Riboviria	Orthornavirae	[]	[]	[]	Permutotetraviridae	NA	NA	NA
566	Clinchsilos630-RC	2918	CS21	clirnapec virus 341	RNA	23.1	1.45e-25	YP_009336736.1	Wenling picorna-like virus 9	hypothetical protein	Viruses	Riboviria	Orthornavirae	Pisuviricota	Pisoniviricetes	Picornavirales	NA	NA	NA	Wenling picorna-like virus 9
567	Clinchsilos631-RC	1874	CS06	clidnopec virus 210	DNA	28.5	7.59e-14	AEL30248.1	Beak and feather disease virus	replication-associated protein	Viruses	NA	NA	NA	NA	NA	NA	NA	NA	NA
568	Clinchsilos632-RC	1394	CS27	clidnopec virus 204	DNA	38	2.17e-32	WAE42776.1	Cressdnaviricota sp	capsid protein	Viruses	NA	NA	NA	NA	NA	NA	NA	NA	NA
569	Clinchsilos633-RC	5723	CS21	clirnapec virus 339	RNA	23.7	6.98e-08	URG14500.1	Picornaviridae sp	RNA dependent RNA polymerase, partial	Viruses	Riboviria	Orthornavirae	Pisuviricota	Pisoniviricetes	Picornavirales	NA	NA	NA	NA
570	Clinchsilos634	1635	CS13	clirnapec virus 144	RNA	26.8	4.57e-12	YP_009337907.1	Hubei diptera virus 14	hypothetical protein	Viruses	Riboviria	unclassified Riboviria	NA	NA	NA	NA	NA	NA	Hubei diptera virus 14
571	Clinchsilos635-RC	1281	CS15	clirnapec virus 106	RNA	53.6	3.69e-51	YP_009337268.1	Sanxia water strider virus 14	hypothetical protein 4	Viruses	Riboviria	NA	NA	NA	NA	NA	NA	NA	NA
572	Clinchsilos637	5225	CS06	clirnapec virus 88	RNA	27.1	2.83e-12	YP_009333186.1	Hubei tombus-like virus 37	hypothetical protein	Viruses	Riboviria	Orthornavirae	Kitrinoviricota	Tolucaviricetes	Tolivirales	NA	NA	NA	Hubei tombus-like virus 37
573	Clinchsilos638-RC	1305	CS21	clidnopec virus 213	DNA	27.9	2.8e-07	APG55798.1	Circular ssDNA virus sp	Rep	Viruses	NA	NA	NA	NA	NA	NA	NA	NA	NA
574	Clinchsilos639	1690	CS09	clidnopec virus 208	DNA	33.2	5.64e-22	WPR18637.1	Crogonang virus 146	replication polyprotein	Viruses	NA	NA	NA	NA	NA	NA	NA	NA	NA
575	Clinchsilos64	1903	CS09	clidnopec virus 158	DNA	35.8	2.07e-37	WAE42941.1	Cressdnaviricota sp	capsid protein	Viruses	Monodnaviria	Shotokuvirae	Cressdnaviricota	NA	NA	NA	NA	NA	NA
576	Clinchsilos640	4249	CS21	clirnapec virus 334	RNA	24.3	9e-09	QJZ28379.1	Lactuca sativa dicistroviridae	hypothetical protein 1	Viruses	Riboviria	Orthornavirae	Pisuviricota	Pisoniviricetes	Picornavirales	NA	NA	NA	NA
577	Clinchsilos641	4963	CS13	clirnapec virus 315	RNA	28.9	1.33e-39	WAY16543.1	Stellavirales sp	nonstructural polyprotein 1b, partial	Viruses	Riboviria	Orthornavirae	Pisuviricota	Stelpaviricetes	Stellavirales	NA	NA	NA	NA
578	Clinchsilos642-RC	1088	CS06	clidnopec virus 175	DNA	30.4	4.18e-09	AXQ66575.1	Circoviridae sp	putative viral capsid	Viruses	Monodnaviria	Shotokuvirae	Cressdnaviricota	Arfiviricetes	Cirlivirales	Circoviridae	unclassified Circoviridae	NA	Circoviridae sp.
579	Clinchsilos643	4700	CS21	clirnapec virus 324	RNA	26.7	2.08e-10	DAZ87869.1	Dugejap virus 1	TPA_asm: hypothetical protein	Viruses	Riboviria	Orthornavirae	Pisuviricota	Pisoniviricetes	Picornavirales	NA	NA	NA	Changjiang crawfish virus 5
580	Clinchsilos644	1261	CS26	clidnopec virus 214	DNA	25.1	2.3e-05	AXQ66272.1	Cressdnaviricota sp	putative capsid protein	Viruses	NA	NA	NA	NA	NA	NA	NA	NA	NA
581	Clinchsilos645	1225	CS27	clidnopec virus 159	DNA	35.3	1e-16	WAE43234.1	Cressdnaviricota sp.	capsid protein	Viruses	Monodnaviria	Shotokuvirae	Cressdnaviricota	NA	NA	NA	NA	NA	NA
582	Clinchsilos646-RC	2717	CS27	clirnapec virus 148	RNA	22.1	7.37e-10	QCE20589.1	Melipona quadrifasciata virus 2	nonstructural protein	Viruses	Riboviria	unclassified Riboviria	NA	NA	NA	NA	NA	NA	Melipona quadrifasciata virus 2
583	Clinchsilos647	5030	CS01	clidnapec virus 35	DNA	26.5	3.62e-29	EFX61411.1	Daphnia pulex	hypothetical protein DAPPUDRAFT_339705	Viruses	Monodnaviria	Shotokuvirae	Cossaviricota	Quintoviricetes	Piccovirales	Parvoviridae	NA	NA	NA
584	Clinchsilos648	1496	CS11	clirnapec virus 126	RNA	34.9	4e-07	YP_009337751.1	Wenzhou sobemo-like virus 1	hypothetical protein	Viruses	Riboviria	NA	NA	NA	NA	NA	NA	NA	NA
585	Clinchsilos649	10116	CS26	Picornaviridae sp	RNA	90.9	0	URG14974.1	Picornaviridae sp	RNA dependent RNA polymerase, partial	Viruses	Riboviria	Orthornavirae	Pisuviricota	Pisoniviricetes	Picornavirales	Marnaviridae	NA	NA	NA
586	Clinchsilos65	1601	CS27	clidnopec virus 180	DNA	26.4	4e-09	AXH78101.1	Circoviridae sp.	capsid protein	Viruses	Monodnaviria	Shotokuvirae	Cressdnaviricota	NA	NA	NA	NA	NA	NA
587	Clinchsilos650	7391	C27	clirnapec virus 167	RNA	68.9	0	ULF99943.1	Marnaviridae sp	hypothetical protein	Viruses	Riboviria	Orthornavirae	Pisuviricota	Pisoniviricetes	Picornavirales	Marnaviridae	NA	NA	NA
588	Clinchsilos651-RC	4374	CS27	clirnapec virus 253	RNA	37.8	6.31e-286	UKZ11896.1	Ecclesville picorna-like virus	polyprotein, partial	Viruses	Riboviria	Orthornavirae	Pisuviricota	Pisoniviricetes	Picornavirales	NA	NA	NA	NA
589	Clinchsilos652	5304	CS15	clirnapec virus 70	RNA	37.3	7.67e-72	QDH87175.1	Riboviria sp	RNA-dependent RNA polymerase, partial	Viruses	Riboviria	Orthornavirae	Kitrinoviricota	Tolucaviricetes	Tolivirales	NA	NA	NA	NA
590	Clinchsilos653-RC	5236	CS26	clirnapec virus 68	RNA	38.8	2.78e-88	WKV34389.1	Riboviria sp	RNA-dependent RNA polymerase, partial	Viruses	Riboviria	Orthornavirae	Kitrinoviricota	Tolucaviricetes	Tolivirales	NA	NA	NA	Hubei tombus-like virus 19
591	Clinchsilos654	5150	C26	clirnapec virus 335	RNA	24.3	2.23e-55	DAZ87810.1	Candiseco virus 1	TPA_asm: hypothetical protein	Viruses	Riboviria	Orthornavirae	Pisuviricota	Pisoniviricetes	Picornavirales	NA	NA	NA	NA
592	Clinchsilos655	3152	CS18	clirnapec virus 1	RNA	64.3	4.13e-273	AMB17474.1	Delisea pulchra totivirus IndA	RNA-dependent RNA polymerase, partial	Viruses	Riboviria	Orthornavirae	Duplornaviricota	Chrymotiviricetes	Ghabrivirales	Totiviridae	unclassified Totiviridae	Delisea pulchra totivirus IndA	NA
593	Clinchsilos656	3219	CS26	clirnapec virus 135	RNA	30.8	2.71e-103	QIC52851.1	Apple virus C	RNA-dependent RNA polymerase, partial	Viruses	Riboviria	unclassified Riboviria	NA	NA	NA	NA	NA	NA	Apple virus C
594	Clinchsilos657-RC	3797	CS27	clirnapec virus 286	RNA	33.4	1.66e-102	WPR17969.1	Skomarfal virus 36	capsid protein	Viruses	Riboviria	Orthornavirae	Pisuviricota	Pisoniviricetes	Picornavirales	NA	NA	NA	Hubei picorna-like virus 18
595	Clinchsilos658-RC	2698	CS27	clirnapec virus 195	RNA	56.8	1.49e-217	URG14602.1	Picornaviridae sp	RNA dependent RNA polymerase, partial	Viruses	Riboviria	Orthornavirae	Pisuviricota	Pisoniviricetes	Picornavirales	NA	NA	NA	NA
596	Clinchsilos659	7270	CS15	clirnapec virus 227	RNA	44.5	1.06e-182	WPR18436.1	Chemarfal virus 189	hypothetical protein, partial	Viruses	Riboviria	Orthornavirae	Pisuviricota	Pisoniviricetes	Picornavirales	unclassified Picornavirales	NA	NA	Forsythia suspensa picorna-like virus
597	Clinchsilos66	1542	CS20	clidnopec virus 201	DNA	43.2	3.17e-44	AXH77360.1	Cressdnaviricota sp	replication associated protein	Viruses	NA	NA	NA	NA	NA	NA	NA	NA	NA
598	Clinchsilos660	6450	CS15	clirnapec virus 104	RNA	57.2	0	UNY42086.1	Picornavirales sp	polyprotein, partial	Viruses	Riboviria	NA	NA	NA	NA	NA	NA	NA	NA
599	Clinchsilos661	4262	CS21	Changjiang crawfish virus 3	RNA	99.1	0	YP_009336760.1	Changjiang crawfish virus 3	hypothetical protein	Viruses	Riboviria	unclassified Riboviria	NA	NA	NA	NA	NA	NA	NA
600	Clinchsilos662-RC	4109	CS27	clirnapec virus 7	RNA	42.7	1.74e-181	UHS72421.1	Totiviridae sp	putative RNA-dependent RNA polymerase	Viruses	Riboviria	Orthornavirae	Duplornaviricota	Chrymotiviricetes	Ghabrivirales	Totiviridae	unclassified Totiviridae	NA	NA
601	Clinchsilos663	1701	CS04	clidnopec virus 162	DNA	34.3	4.5e-32	UYD39087.1	Wigfec virus K19_450	replication associated protein	Viruses	Monodnaviria	Shotokuvirae	Cressdnaviricota	NA	NA	NA	NA	NA	NA
602	Clinchsilos664-RC	1694	CS04	clidnopec virus 104	DNA	49.2	3.59e-93	QRI44129.1	Cressdnaviricota sp	replication-associated protein, partial	Viruses	Monodnaviria	Shotokuvirae	Cressdnaviricota	unclassified Cressdnaviricota	CRESS viruses	CRESS virus sp.	NA	NA	NA
603	Clinchsilos665	3921	CS04	clidnopec virus 18	DNA	73.5	2.63e-192	AXH74301.1	Cressdnaviricota sp	capsid protein	Viruses	Monodnaviria	Shotokuvirae	Cressdnaviricota	unclassified Cressdnaviricota	CRESS viruses	CRESS virus sp.	NA	NA	NA
604	Clinchsilos666	5164	CS09	clidnopec virus 68	DNA	56.3	1.26e-63	YP_009252339.1	Chamois faeces associated circular DNA virus 1	putative capsid protein	Viruses	Monodnaviria	Shotokuvirae	Cressdnaviricota	NA	NA	NA	NA	NA	Chamois faeces associated circular DNA virus 1
605	Clinchsilos667-RC	3837	CS27	clidnopec virus 223	DNA	50.3	1.59e-136	QMW68903.1	Crucivirus-432	capsid protein	Viruses	unclassified viruses	unclassified DNA viruses	unclassified ssDNA viruses	Cruciviridae	Crucivirus	unclassified Crucivirus	Crucivirus-432	NA	NA
606	Clinchsilos668	3182	CS19	clidnapec virus 4	DNA	76.7	5.05e-143	QJI53843.1	Parvo-like hybrid virus UC4	replication protein	Viruses	Monodnaviria	Shotokuvirae	Cossaviricota	Quintoviricetes	Piccovirales	Parvoviridae	NA	NA	NA
607	Clinchsilos669	2734	CS15	clidnopec virus 99	DNA	49.9	7.51e-111	WAQ80620.1	Cressdnaviricota sp	putative capsid protein	Viruses	Monodnaviria	Shotokuvirae	Cressdnaviricota	[Gap]	[Gap]	[Gap]	[Gap]	Capybara virus 11_cap1_98	NA
608	Clinchsilos67	6414	CS01	clirnapec virus 239	RNA	40.7	0	WPR17983.1	Crogonang virus 2	RNA-dependent RNA polymerase	Viruses	Riboviria	Orthornavirae	Pisuviricota	Pisoniviricetes	Picornavirales	Dicistroviridae	NA	NA	NA
609	Clinchsilos670-RC	1913	CS13	Cressdnaviricota sp.	DNA	99.6	1.57e-188	UOF78299.1	Cressdnaviricota sp	capsid protein	Viruses	Monodnaviria	Shotokuvirae	Cressdnaviricota	NA	NA	NA	NA	NA	NA
610	Clinchsilos671-RC	3524	CS07	clidnopec virus 92	DNA	51.7	7.68e-84	AXQ65767.1	Cressdnaviricota sp	helicase	Viruses	Monodnaviria	Shotokuvirae	Cressdnaviricota	NA	NA	NA	NA	NA	NA
611	Clinchsilos672	1286	CS17	clidnopec virus 118	DNA	46.5	3.67e-83	QTE03397.1	Nandayus nenday CRESS-DNA-virus sp	replication-associated protein	Viruses	Monodnaviria	Shotokuvirae	Cressdnaviricota	NA	NA	NA	NA	NA	NA
612	Clinchsilos673	1263	CS17	clidnopec virus 195	DNA	48.8	5.92e-79	AXQ66255.1	Circoviridae sp	putative viral replication protein	Viruses	NA	NA	NA	NA	NA	NA	NA	NA	NA
613	Clinchsilos674	1927	CS07	clidnopec virus 20	DNA	71.2	2.83e-99	UOF82200.1	Cressdnaviricota sp	capsid protein	Viruses	Monodnaviria	Shotokuvirae	Cressdnaviricota	NA	NA	NA	NA	NA	NA
614	Clinchsilos675-RC	1921	CS07	clidnopec virus 41	DNA	64.4	9.96e-109	UOF82200.1	Cressdnaviricota sp	capsid protein	Viruses	Monodnaviria	Shotokuvirae	Cressdnaviricota	NA	NA	NA	NA	NA	NA
615	Clinchsilos676	1810	CS09	clidnopec virus 47	DNA	61.2	3.19e-73	QTE03424.1	Phoenicurus auroreus CRESS-DNA-virus sp	replication-associated protein	Viruses	Monodnaviria	Shotokuvirae	Cressdnaviricota	unclassified Cressdnaviricota	NA	NA	NA	NA	Phoenicurus auroreus CRESS-DNA-virus sp.
616	Clinchsilos677-RC	1561	CS11	clidnopec virus 190	DNA	59.5	1.71e-77	WAE42897.1	Cressdnaviricota sp	capsid protein	Viruses	NA	NA	NA	NA	NA	NA	NA	NA	NA
617	Clinchsilos678	2205	CS10	Gemykibivirus	DNA	93.8	1.58e-227	QTE03671.2	Gemykibivirus	2 replication-associated protein	Viruses	Monodnaviria	Shotokuvirae	Cressdnaviricota	Repensiviricetes	Geplafuvirales	Genomoviridae	unclassified Genomoviridae	NA	Turdus hortulorum Genomoviridae sp.
618	Clinchsilos679	2716	CS16	clidnopec virus 23	DNA	70.1	6.33e-80	QDJ95273.1	Capybara virus 33_cap3_6684	replication-associated protein	Viruses	Monodnaviria	Shotokuvirae	Cressdnaviricota	NA	NA	NA	NA	NA	NA
619	Clinchsilos68	2267	CS01	clirnapec virus 184	RNA	61.5	0	UNY42178.1	Picornavirales sp	polyprotein 2	Viruses	Riboviria	Orthornavirae	Pisuviricota	Pisoniviricetes	Picornavirales	NA	NA	NA	NA
620	Clinchsilos680	2652	CS27	clidnopec virus 58	DNA	58.4	6.96e-49	QXN75709.1	Virus sp	replication associated protein	Viruses	Monodnaviria	Shotokuvirae	Cressdnaviricota	NA	NA	NA	NA	NA	NA
621	Clinchsilos681	2108	CS07	clidnopec virus 43	DNA	62.3	5.3e-75	UBJ26243.1	Giant panda feces-associated gemycircularvirus	replication-associated protein	Viruses	Monodnaviria	Shotokuvirae	Cressdnaviricota	Repensiviricetes	Geplafuvirales	Genomoviridae	NA	NA	NA
622	Clinchsilos682	1756	CS04	clidnopec virus 28	DNA	68.6	6.61e-121	AIF76260.1	Bat circovirus	Rep	Viruses	Monodnaviria	Shotokuvirae	Cressdnaviricota	Arfiviricetes	Cirlivirales	Circoviridae	NA	NA	NA
623	Clinchsilos683	2176	CS13	clidnopec virus 67	DNA	56.7	1.97e-98	WPR18710.1	Owegonang virus 17	replication polyprotein	Viruses	Monodnaviria	Shotokuvirae	Cressdnaviricota	NA	NA	NA	NA	NA	NA
624	Clinchsilos684	2187	CS10	Giant panda feces-associated gemycircularvirus	DNA	91.4	4.63e-130	UBJ26231.1	Giant panda feces-associated gemycircularvirus	replication-associated protein	Viruses	Monodnaviria	Shotokuvirae	Cressdnaviricota	Repensiviricetes	Geplafuvirales	Genomoviridae	unclassified Genomoviridae	NA	Turdus hortulorum Genomoviridae sp.
625	Clinchsilos685-RC	1084	CS04	clidnopec virus 115	DNA	47.3	1.3e-80	WAE42261.1	Cressdnaviricota sp	replication associated protein	Viruses	Monodnaviria	Shotokuvirae	Cressdnaviricota	NA	NA	NA	NA	NA	NA
626	Clinchsilos686	2120	CS15	clidnopec virus 22	DNA	70.4	1.83e-151	QTE03314.1	Fringilla montifringilla Circoviridae sp	replication-associated protein	Viruses	Monodnaviria	Shotokuvirae	Cressdnaviricota	Arfiviricetes	Cirlivirales	Circoviridae	unclassified Circoviridae	NA	Fringilla montifringilla Circoviridae sp.
627	Clinchsilos687-RC	1663	CS17	clidnopec virus 138	DNA	41.7	1.53e-35	ALE29748.1	Lake Sarah-associated circular virus-37	replication associated protein	Viruses	Monodnaviria	Shotokuvirae	Cressdnaviricota	NA	NA	NA	NA	NA	NA
628	Clinchsilos688	4312	CS04	clidnopec virus 174	DNA	31.3	1.9e-35	YP_009551461.1	Fire ant associated circular virus 1	replication-associated protein	Viruses	Monodnaviria	Shotokuvirae	Cressdnaviricota	NA	NA	NA	NA	NA	NA
629	Clinchsilos689	1610	CS04	clidnopec virus 45	DNA	61.8	6.59e-69	YP_009237577.1	Lake Sarah-associated circular virus-20	replication associated protein, partial	Viruses	Monodnaviria	Shotokuvirae	Cressdnaviricota	NA	NA	NA	NA	NA	Lake Sarah-associated circular virus-20
630	Clinchsilos69	4991	CS02	Clinch densovirus 1	DNA	99.8	0	YP_010802875.1	Clinch densovirus 1	hypothetical protein QKU46_gp2	Viruses	Monodnaviria	Shotokuvirae	Cossaviricota	Quintoviricetes	Piccovirales	Parvoviridae	unclassified Densovirinae	[Gap]	Clinch densovirus 1
631	Clinchsilos690	3291	CS26	clidnopec virus 192	DNA	52.6	2.4e-97	AXH78100.1	Cressdnaviricota sp	helicase	Viruses	NA	NA	NA	NA	NA	NA	NA	NA	NA
632	Clinchsilos691	2232	CS09	clidnopec virus 10	DNA	78.2	1.99e-217	QJB18704.1	Genomoviridae sp	replication-associated protein	Viruses	Monodnaviria	Shotokuvirae	Cressdnaviricota	Repensiviricetes	Geplafuvirales	Genomoviridae	NA	NA	NA
633	Clinchsilos692	4171	CS06	clidnopec virus 206	DNA	36.5	1.15e-38	WAE42557.1	Cressdnaviricota sp	replication associated protein	Viruses	NA	NA	NA	NA	NA	NA	NA	NA	NA
634	Clinchsilos693	2163	CS10	Giant panda feces-associated gemycircularvirus	DNA	92.4	1.5e-226	UBJ26241.1	Giant panda feces-associated gemycircularvirus	replication-associated protein	Viruses	Monodnaviria	Shotokuvirae	Cressdnaviricota	NA	NA	NA	NA	NA	NA
635	Clinchsilos694-RC	9314	CS26	Soybean thrips picorna-like virus 8	RNA	99.9	0	QQP18689.1	Soybean thrips picorna-like virus 8	polyprotein, partial	Viruses	Riboviria	Orthornavirae	Pisuviricota	Pisoniviricetes	Picornavirales	unclassified Picornavirales	NA	NA	Soybean thrips picorna-like virus 8
636	Clinchsilos7	4761	CS06	clidnopec virus 169	DNA	31.8	2.27e-34	UOF79409.1	Cressdnaviricota sp	rep protein	Viruses	Monodnaviria	Shotokuvirae	Cressdnaviricota	NA	NA	NA	NA	NA	Lake Sarah-associated circular virus-43
637	Clinchsilos70	5684	CS04	clidnapec virus 19	DNA	46.4	4.17e-204	ARV85890.1	Planococcus citri densovirus	nonstructural protein	Viruses	Monodnaviria	Shotokuvirae	Cossaviricota	Quintoviricetes	Piccovirales	Parvoviridae	Scindoambidensovirus	Hemipteran scindoambidensovirus 1	Planococcus citri densovirus
638	Clinchsilos71-RC	5163	CS04	clirnapec virus 4	RNA	57.8	0	YP_003289292.1	Drosophila melanogaster totivirus SW-2009a	structural protein	Viruses	Riboviria	Orthornavirae	Duplornaviricota	Chrymotiviricetes	Ghabrivirales	Totiviridae	NA	NA	NA
639	Clinchsilos72	2447	CS04	clidnapec virus 11	DNA	54.7	7.08e-227	YP_164341.1	Dendrolimus punctatus densovirus	viral protein	Viruses	Monodnaviria	Shotokuvirae	Cossaviricota	Quintoviricetes	Piccovirales	Parvoviridae	Iteradensovirus	NA	NA
640	Clinchsilos73	5324	CS05	clirnapec virus 8	RNA	41.5	1.28e-226	WPR18098.1	Crogonang virus 29	capsid protein	Viruses	Riboviria	Orthornavirae	Duplornaviricota	Chrymotiviricetes	Ghabrivirales	Totiviridae	unclassified Totiviridae	NA	NA
641	Clinchsilos74	3341	CS05	clidnapec virus 2	DNA	84	1.35e-233	QTZ83152.1	Emberiza pusilla parvo-like hybrid virus	replication protein	Viruses	Monodnaviria	Shotokuvirae	Cossaviricota	Quintoviricetes	Piccovirales	Parvoviridae	unclassified Parvoviridae	Emberiza pusilla parvo-like hybrid virus	NA
642	Clinchsilos75	2038	CS05	clirnapec virus 2	RNA	62.1	3.64e-291	YP_009552822.1	Culex tritaeniorhynchus totivirus	RNA-dependent RNA polymerase	Viruses	Riboviria	Orthornavirae	Duplornaviricota	Chrymotiviricetes	Ghabrivirales	Totiviridae	NA	NA	NA
643	Clinchsilos76-RC	1896	CS05	Pseudoplusia includens densovirus	DNA	99.1	3.16e-312	YP_007003825.1	Pseudoplusia includens densovirus	structural protein VP	Viruses	Monodnaviria	Shotokuvirae	Cossaviricota	Quintoviricetes	Piccovirales	Parvoviridae	Ambidensovirus	Lepidopteran ambidensovirus 1	Junonia coenia densovirus; Pseudoplusia includens densovirus
644	Clinchsilos77-RC	8856	CS06	clirnapec virus 314	RNA	29.3	3.76e-190	DAZ89858.1	Colobanthus quitensis dicistro-like virus 1	TPA_asm: non-structural polyprotein	Viruses	Riboviria	Orthornavirae	Pisuviricota	Pisoniviricetes	Picornavirales	Dicistroviridae	NA	NA	NA
645	Clinchsilos78-RC	8770	CS06	Cripavirus sp	RNA	93.6	0	ULF99869.1	Cripavirus sp	hypothetical protein	Viruses	Riboviria	Orthornavirae	Pisuviricota	Pisoniviricetes	Picornavirales	Dicistroviridae	NA	NA	NA
646	Clinchsilos79	7947	CS06	clirnapec virus 231	RNA	42.9	0	ASM94051.1	Barns Ness breadcrumb sponge aquatic picorna-like virus 1	hypothetical protein	Viruses	Riboviria	Orthornavirae	Pisuviricota	Pisoniviricetes	Picornavirales	Marnaviridae	NA	NA	NA
647	Clinchsilos8	4547	CS13	clidnopec virus 21	DNA	70.6	6.08e-230	WPR18608.1	Chemarfal virus 93	capsid protein	Viruses	Monodnaviria	Shotokuvirae	Cressdnaviricota	NA	NA	NA	NA	NA	NA
648	Clinchsilos80-RC	5703	CS06	Luteoviridae sp	RNA	96.6	0	UHS71978.1	Luteoviridae sp	RNA-dependent RNA polymerase, partial	Viruses	Riboviria	Orthornavirae	Pisuviricota	Pisoniviricetes	Sobelivirales	NA	NA	NA	NA
649	Clinchsilos81-RC	5072	CS06	clirnapec virus 249	RNA	39	0	UNY42085.1	Picornavirales sp	polyprotein, partial	Viruses	Riboviria	Orthornavirae	Pisuviricota	Pisoniviricetes	Picornavirales	Dicistroviridae	NA	NA	NA
650	Clinchsilos82-RC	4345	CS06	Clinch narna-like virus 1	RNA	99.9	0	QNL09584.1	Clinch narna-like virus 1	RNA-dependent RNA polymerase	Viruses	Riboviria	Orthornavirae	Lenarviricota	Amabiliviricetes	Wolframvirales	Narnaviridae	unclassified Narnaviridae	NA	Clinch narna-like virus 1
651	Clinchsilos83-RC	3657	CS06	clirnapec virus 24	RNA	78.2	1.91e-294	YP_009333284.1	Sanxia water strider virus 15	hypothetical protein	Viruses	Riboviria	Orthornavirae	Kitrinoviricota	Tolucaviricetes	Tolivirales	NA	NA	NA	Sanxia water strider virus 15
652	Clinchsilos84-RC	2505	CS06	clirnapec virus 92	RNA	53.7	4.54e-273	UJQ92630.1	Narnaviridae sp	putative RNA-dependent RNA polymerase	Viruses	Riboviria	Orthornavirae	Lenarviricota	Miaviricetes	Ourlivirales	Botourmiaviridae	NA	NA	NA
653	Clinchsilos85-RC	2310	CS06	Hangzhou sepedon violaceus nodavirus 1	RNA	92.4	0	UHR49743.1	Hangzhou sepedon violaceus nodavirus 1	RNA-dependent RNA polymerase	Viruses	Riboviria	Orthornavirae	Kitrinoviricota	Magsaviricetes	Nodamuvirales	Nodaviridae	NA	NA	NA
654	Clinchsilos86-RC	2224	CS06	clirnapec virus 178	RNA	63.1	0	APG77444.1	Hubei picorna-like virus 23	hypothetical protein 2, partial	Viruses	Riboviria	Orthornavirae	Pisuviricota	Pisoniviricetes	Picornavirales	NA	NA	NA	NA
655	Clinchsilos87-RC	2111	CS06	clirnapec virus 6	RNA	46.3	2.56e-207	YP_009553340.1	Diatom colony associated dsRNA virus 12	RNA dependent RNA polymerase	Viruses	Riboviria	Orthornavirae	Duplornaviricota	Chrymotiviricetes	Ghabrivirales	Totiviridae	unclassified Totiviridae	Diatom colony associated dsRNA virus 12	NA
656	Clinchsilos88	1677	CS06	clirnapec virus 149	RNA	89.1	0	UDL14327.1	Gammapartitivirus sp	RNA-dependent RNA polymerase	Viruses	Riboviria	Orthornavirae	Pisuviricota	Duplopiviricetes	Durnavirales	Partitiviridae	NA	NA	NA
657	Clinchsilos89	5151	CS08	clidnapec virus 9	DNA	55.8	8.8e-252	QUS52545.1	Mute swan feces associated ambidensovirus 5	VP	Viruses	Monodnaviria	Shotokuvirae	Cossaviricota	Quintoviricetes	Piccovirales	Parvoviridae	Ambidensovirus	unclassified Ambidensovirus	NA
658	Clinchsilos90	3169	CS08	clirnapec virus 30	RNA	65.3	3.31e-238	UQZ09601.1	Freshwater macrophyte associated tombus-like virus 1	putative RNA-dependent RNA polymerase	Viruses	Riboviria	Orthornavirae	Kitrinoviricota	Tolucaviricetes	Tolivirales	Tombusviridae	NA	NA	NA
659	Clinchsilos91	2667	CS08	clidnapec virus 13	DNA	53.4	7.58e-227	YP_009134734.1	Cherax quadricarinatus densovirus	viral protein	Viruses	Monodnaviria	Shotokuvirae	Cossaviricota	Quintoviricetes	Piccovirales	Parvoviridae	unclassified Densovirinae	NA	NA
660	Clinchsilos92	7748	CS09	clirnapec virus 270	RNA	34.9	2.9e-256	UDL17009.1	Bulinus globosus virus 1	nonstructural polyprotein	Viruses	Riboviria	Orthornavirae	Pisuviricota	Pisoniviricetes	Picornavirales	Marnaviridae	NA	NA	NA
661	Clinchsilos93-RC	5761	CS09	clirnapec virus 186	RNA	61.3	0	ULG00056.1	Locarnavirus sp	hypothetical protein	Viruses	Riboviria	Orthornavirae	Pisuviricota	Pisoniviricetes	Picornavirales	unclassified Picornavirales	NA	NA	Picornavirales sp.
662	Clinchsilos94	5237	CS09	clidnapec virus 5	DNA	73.7	3.33e-278	QVW56790.1	Phylloscopus inornatus ambidensovirus	non-structural protein	Viruses	Monodnaviria	Shotokuvirae	Cossaviricota	Quintoviricetes	Piccovirales	Parvoviridae	Ambidensovirus	unclassified Ambidensovirus	Phylloscopus inornatus ambidensovirus
663	Clinchsilos95-RC	3109	CS09	clirnapec virus 150	RNA	89	0	UNY42178.1	Picornavirales sp	polyprotein 2	Viruses	Riboviria	Orthornavirae	Pisuviricota	Pisoniviricetes	Picornavirales	Dicistroviridae	NA	NA	NA
664	Clinchsilos96	2590	CS09	clirnapec virus 41	RNA	53.3	1.75e-313	QYF49919.1	Sichuan sediment noda-like virus 5	hypothetical protein, partial	Viruses	Riboviria	Orthornavirae	Kitrinoviricota	Magsaviricetes	Nodamuvirales	Nodaviridae	NA	NA	NA
665	Clinchsilos97-RC	2322	CS09	clirnapec virus 25	RNA	75.8	0	UHS72083.1	Tombusviridae sp	hypothetical protein	Viruses	Riboviria	Orthornavirae	Kitrinoviricota	Tolucaviricetes	Tolivirales	Tombusviridae	NA	NA	NA
666	Clinchsilos98	3747	CS10	clidnapec virus 3	DNA	82.4	1.49e-235	QTE03928.1	Grus japonensis parvo-like hybrid virus	replication protein	Viruses	Monodnaviria	Shotokuvirae	Cossaviricota	Quintoviricetes	Piccovirales	Parvoviridae	unclassified Parvoviridae	NA	NA
667	Clinchsilos99	1134	CS10	Pseudoplusia includens densovirus	DNA	99.1	7.74e-223	YP_007003823.1	Pseudoplusia includens densovirus	nonstructural protein NS	Viruses	Monodnaviria	Shotokuvirae	Cossaviricota	Quintoviricetes	Piccovirales	Parvoviridae	unclassified Densovirinae	NA	NA
668	JackExtra1	3790	CS20	Clinch CRESS virus 1	DNA	97.4	1e-250	QNL09587.1	Clinch CRESS virus 1	capsid protein	Viruses	Monodnaviria	Shotokuvirae	Cressdnaviricota	unclassified Cressdnaviricota	NA	NA	NA	NA	Clinch CRESS virus 1
669	JackExtra10	2156	CS17	clidnopec virus 79	DNA	54.3	1.07e-116	AJP36419.1	Avon-Heathcote Estuary associated circular virus 14	replication-associated protein	Viruses	Monodnaviria	Shotokuvirae	Cressdnaviricota	Arfiviricetes	Cirlivirales	Circoviridae	unclassified Circoviridae	NA	Avon-Heathcote Estuary associated circular virus 14
670	JackExtra11	3198	CS05	clidnopec virus 128	DNA	44.7	9.86e-69	UZT54550.1	clictolig virus 1	replication-associated protein	Viruses	Monodnaviria	Shotokuvirae	Cressdnaviricota	unclassified Cressdnaviricota	CRESS viruses	CRESS virus sp.	NA	NA	NA
671	JackExtra12	5049	CS13	clidnapec virus 34	DNA	27.5	1.72e-33	QTE04075.1	Phylloscopus schwarzi parvoviridae sp	putative nonstructural protein	Viruses	Monodnaviria	Shotokuvirae	Cossaviricota	Quintoviricetes	Piccovirales	Parvoviridae	unclassified Parvoviridae	Phylloscopus schwarzi parvoviridae sp.	NA
672	JackExtra13	5297	CS26	clirnapec virus 10	RNA	37.9	6.28e-170	UHS72513.1	Totiviridae sp	putative coat protein	Viruses	Riboviria	Orthornavirae	Duplornaviricota	Chrymotiviricetes	Ghabrivirales	Totiviridae	NA	NA	NA
673	JackExtra14	4546	CS26	clirnapec virus 164	RNA	69.7	0	ULF99943.1	Marnaviridae sp	hypothetical protein	Viruses	Riboviria	Orthornavirae	Pisuviricota	Pisoniviricetes	Picornavirales	NA	NA	NA	NA
674	JackExtra2	1684	CS27	Clinch noda-like virus 1	RNA	99.7	5.63e-203	QNL09585.1	Clinch noda-like virus 1	hypothetical protein, partial	Viruses	Riboviria	Orthornavirae	Kitrinoviricota	Magsaviricetes	Nodamuvirales	Nodaviridae	unclassified Nodaviridae	NA	NA
675	JackExtra3	4239	CS13	clirnapec virus 209	RNA	52.4	0	QTW97830.1	Riboviria sp	polyprotein	Viruses	Riboviria	Orthornavirae	Pisuviricota	Pisoniviricetes	Picornavirales	NA	NA	NA	NA
676	JackExtra4	3113	CS21	clirnapec virus 49	RNA	47.6	2.93e-253	QZZ63401.1	Nelson wasp-associated virus 3	hypothetical protein, partial	Viruses	Riboviria	Orthornavirae	Kitrinoviricota	Magsaviricetes	Nodamuvirales	Nodaviridae	NA	NA	NA
677	JackExtra5	2676	CS15	clirnapec virus 46	RNA	48.6	2.02e-212	WPR18373.1	Nelson wasp-associated virus 3	RNA-dependent RNA polymerase, partial	Viruses	Riboviria	Orthornavirae	Kitrinoviricota	Magsaviricetes	Nodamuvirales	Nodaviridae	NA	NA	NA
678	JackExtra6	2585	CS26	clirnapec virus 96	RNA	73.5	8.63e-135	ASM93992.1	Caledonia beadlet anemone Nora virus-like virus 1	putative ORF2	Viruses	NA	NA	NA	NA	NA	NA	NA	NA	NA
679	JackExtra7	3274	CS15	clirnapec virus 159	RNA	73.8	0	ASM93992.1	Caledonia beadlet anemone Nora virus-like virus 1	putative ORF2	Viruses	Riboviria	Orthornavirae	Pisuviricota	Pisoniviricetes	Picornavirales	Noraviridae	NA	NA	Caledonia beadlet anemone Nora virus-like virus 1
680	JackExtra8	2293	CS04	clidnopec virus 189	DNA	61.1	1.7e-66	AIF34818.1	Sewage-associated circular DNA virus-7	replication-associated protein	Viruses	NA	NA	NA	NA	NA	NA	NA	NA	NA
681	JackExtra9	3952	CS21	clirnapec virus 38	RNA	54.3	1.73e-224	UHS72106.1	Tombusviridae sp	putative replicase, partial	Viruses	Riboviria	Orthornavirae	Kitrinoviricota	Tolucaviricetes	Tolivirales	Tombusviridae	unclassified Tombusviridae	NA	Caledonia beadlet anemone tombus-like virus 1

## Sheet: Table S3 Viral Intensity Values
Definitions:																									River	Hatchery	Hatchery	Hatchery	Hatchery	Hatchery	Hatchery	Clinch	Clinch	Clinch	Clinch	Clinch	Clinch	Clinch	Clinch	Clinch	Clinch	Clinch	Clinch	Clinch	Clinch	Middle Fork Holston	Middle Fork Holston	Middle Fork Holston	North Fork Holston
AWCC = Aquatic Wildlife Conservation Center																									Site	AWCC	AWCC	AWCC	AWCC	AWCC	AWCC	Clinchport	Clinchport	Clinchport	Clinchport	Sycamore Island	Sycamore Island	Sycamore Island	Sycamore Island	Bennett	Bennett	Bennett	Sycamore Island	Sycamore Island	Sycamore Island	Miller Farm	Miller Farm	Miller Farm	Rich Valley School
sseqid = DIAMOND BLASTx top hit accession number																									Site Code	AWCC	AWCC	AWCC	AWCC	AWCC	AWCC	CP	CP	CP	CP	SYC	SYC	SYC	SYC				SYC	SYC	SYC	MFH	MFH	MFH	NFH
Columns G through P refer to default parameters describing alignments from the top DIAMOND BLASTx result																									Sample#	CS01	CS08	CS11	CS12	CS18	CS23	CS02	CS04	CS06	CS09	CS03	CS05	CS07	CS10	CS13	CS19	CS24	CS14	CS20	CS25	CS15	CS21	CS26	CS16
																									Trimmed Reads	875457	1239061	1231654	1244401	1422871	1313345	891326	1161113	1288944	1266779	1235854	1275733	1283220	1314954	1362704	1355868	1169303	1435620	1563975	1535713	1519158	1531392	1570042	1591667
																									% viral reads	0.0112433	0.091458	0.0287768	0.0406155	0.00660425	0.0347753	0.043442	0.142957	0.16874	0.0671711	0.0133123	0.0928415	0.114392	0.0668252	0.103167	0.100592	0.09431	0.00262674	0.026386	0.0176192	0.234745	0.148692	0.394064	0.0369682
																									Sample Date	2020-09-09	2020-11-04	2021-06-25	2021-07-26	2021-08-27	2021-10-25	2020-09-22	2020-10-07	2020-10-20	2020-11-06	2020-09-22	2020-10-07	2020-10-20	2020-11-06	2021-07-26	2021-08-27	2021-10-26	2021-07-26	2021-08-27	2021-10-25	2021-07-26	2021-08-27	2021-10-25	2021-07-26
																									Days Deployed	NA	NA	NA	NA	NA	NA	14	29	42	59	14	29	42	59	34	66	125	34	66	125	34	66	125	34
VirusName	Working Virus Name	Virus Publication Name	Length (nt)	Reference Latin name	sseqid	Percent ID	Length	Mismatch	Gapopen	Qstart	Qend	Sstart	Send	E-value	bitscore	Stitle	Viruses	Realm	Kingdom	Phylum	Class	Order	Family	Genus	Sample Code	CS01	CS08	CS11	CS12	CS18	CS23	CS02	CS04	CS06	CS09	CS03	CS05	CS07	CS10	CS13	CS19	CS24	CS14	CS20	CS25	CS15	CS21	CS26	CS16
Clinch Noda_CS27NODE_1117_length_1069_cov_20.313609-RC	Clinch_Noda_CS27NODE_1117_length_1069_cov_20.313609	Clinch noda-like virus 1	1069	NA	NA	NA	NA	NA	NA	NA	NA	NA	NA	NA	NA	NA	NA	NA	NA	NA	NA	NA	NA	NA		0	0	0	0	0	0.384629	0	0	0	0	0	0	0	0	0	0	0	0	0	1.12	0	0	0	0
Clinchsilos1	Clinchsilos1	clidnopec virus 64	2882	Circoviridae sp. ctBky1	YP_009259732.1	57.3	279	101	4	422	1252	7	269	5.8e-99	322	YP_009259732.1 putative Rep protein [Circovirus-like genome DHCV-2]	Viruses	Monodnaviria	Shotokuvirae	Cressdnaviricota	NA	NA	NA	NA		0	0	0	0	0	0	1.2393	2.27294	2.00953	1.57638	1.35447	2.2694	1.96565	1.61671	0.444418	1.64338	1.12915	0	1.68753	1.07354	0.374826	1.68647	1.12633	0.692316
Clinchsilos10	Clinchsilos10	clidnopec virus 113	1962	virus sp. cte4h10	QSX73072.1	47.5	301	157	1	1919	1017	2	301	3.58e-84	277	QSX73072.1 replication-associated protein [Delphin virus 2]	Viruses	Monodnaviria	Shotokuvirae	Cressdnaviricota	NA	NA	NA	NA		0	0	0	0	0	0	0.331155	2.00656	1.71938	0.34381	1.62574	2.43565	1.58808	1.15163	0.739437	1.04726	1.7373	0	0	1.37233	0.222979	0.999402	0.989674	0.510752
Clinchsilos100	Clinchsilos100	Chemarfal virus 145	5386	Astroviridae sp. ctjG0100	YP_009552769.1	92.5	1463	96	2	96	4475	1	1452	0	2703	YP_009552769.1 nonstructural polyprotein [Culex Bastrovirus-like virus]	Viruses	Riboviria	Orthornavirae	Pisuviricota	Stelpaviricetes	Stellavirales	Astroviridae	unclassified Astroviridae		2.05705	0.39767	1.91832	2.64575	0.828753	2.32385	2.014	0.326198	1.67694	0.578037	0.994043	1.16241	0	0	0.225631	0	0.951299	0	0	0	0.172856	2.16219	0.201746	0
Clinchsilos101	Clinchsilos101	clirnapec virus 57	3266	unclassified RNA virus sp. ctRQc101	APG76528.1	43.1	826	442	9	231	2645	57	875	4.2e-215	652	APG76528.1 hypothetical protein 1 [Hubei noda-like virus 7]	Viruses	Riboviria	Orthornavirae	Kitrinoviricota	Magsaviricetes	Nodamuvirales	Nodaviridae	NA		0	0	1.66739	1.21099	0	2.65993	0	0	0	0	0	0	0	0	0	0	0	0	0	0	0	0	0	0
Clinchsilos102-RC	Clinchsilos102-RC	clirnapec virus 58	2915	unclassified RNA virus sp. ctXAi102	APG76582.1	43.1	842	456	11	215	2728	78	900	1.9e-208	633	APG76582.1 hypothetical protein [Wenling noda-like virus 2]	Viruses	Riboviria	Orthornavirae	Kitrinoviricota	Magsaviricetes	Nodamuvirales	Nodaviridae	NA		1.35319	0.543048	2.50655	1.20103	0	0.362865	0.404751	0	0	0	0.324352	0	0	0	0	0	0	0	0	0	0.224651	0.510564	0	0
Clinchsilos103-RC	Clinchsilos103-RC	clirnapec virus 22	2723	unclassified RNA virus sp. ctkgL103	YP_009342275.1	78.8	463	98	0	565	1953	1	463	3.37e-267	761	YP_009342275.1 hypothetical protein 2 [Wenzhou tombus-like virus 3]	Viruses	Riboviria	Orthornavirae	Kitrinoviricota	Tolucaviricetes	Tolivirales	Tombusviridae	NA		1.48236	0.780935	2.37063	0.486545	0	0	0.485734	0	0	0	0	0	0	0	0	0	0	0	0	0	0.171282	0.235384	0	0
Clinchsilos104	Clinchsilos104	clirnapec virus 188	9322	Dicistroviridae sp. ctyy5104	UYL95314.1	59.3	1743	638	13	1076	6214	30	1731	0	2019	UYL95314.1 MAG: replicase polyprotein [Maanshan Dicis tick virus 1]	Viruses	Riboviria	Orthornavirae	Pisuviricota	Pisoniviricetes	Picornavirales	Dicistroviridae	NA		0	0	0	0	0	0.122778	0.204598	0.0736364	0.367656	0	0	0.0675079	0	0	2.32223	0.485304	0.807043	0.0604882	0.548737	0.438749	0.0573721	2.53349	1.58249	0
Clinchsilos105	Clinchsilos105	Crogonang virus 9	9108	unclassified RNA virus sp. ctn5e105	YP_009333481.1	38.8	1596	891	36	1015	5709	27	1568	0	1025	YP_009333481.1 hypothetical protein 1 [Beihai picorna-like virus 39]	Viruses	Riboviria	Orthornavirae	Pisuviricota	Pisoniviricetes	Picornavirales	Marnaviridae	NA		0	0	0	0	0	0	0.173978	0	0.267597	0.450265	0.132055	0	0	0	1.80183	0.14764	0.107783	0	0.0570584	0	2.23643	1.45532	3.14094	0.54199
Clinchsilos106	Clinchsilos106	clirnapec virus 225	8849	unclassified RNA virus sp. ctWj1106	DAZ89854.1	45.6	1516	698	21	1715	6229	251	1651	0	1293	DAZ89854.1 TPA_asm: non-structural polyprotein [Arabidopsis halleri dicistro-like virus 1]	Viruses	Riboviria	Orthornavirae	Pisuviricota	Pisoniviricetes	Picornavirales	Dicistroviridae	NA		0	0	0	0	0	0	0	0	0	0	0	0	0	0	1.61946	0.0669567	0.0767459	0	0	0	0	0	0	0
Clinchsilos107-RC	Clinchsilos107-RC	clirnapec virus 206	6848	unclassified RNA virus sp. ctclr107	APG77473.1	53	1412	635	12	3	4199	252	1647	0	1476	APG77473.1 hypothetical protein, partial [Sanxia picorna-like virus 6]	Viruses	Riboviria	Orthornavirae	Pisuviricota	Pisoniviricetes	Picornavirales	Marnaviridae	NA		0	0.131478	0	0	0	0	0	0	0.0886978	0.16468	0	0	0	0	1.60905	0.483775	0.175958	0	0.0743554	0.310899	1.03746	1.61331	1.4153	0
Clinchsilos108	Clinchsilos108	Hubei noda-like virus 11	2525	unclassified RNA virus sp. ctuJw108	APG76091.1	94.4	841	47	0	1	2523	15	855	0	1603	APG76091.1 hypothetical protein 1 [Hubei noda-like virus 11]	Viruses	Riboviria	Orthornavirae	Kitrinoviricota	Magsaviricetes	Nodamuvirales	Nodaviridae	NA		0	0	0	0	0	0	0	0	0	0.287333	0	0	0	0	1.4476	0	0	0	0	0	0	0	0	0
Clinchsilos109	Clinchsilos109	Crogonang virus 133	8957	unclassified RNA virus sp. ctMSz109	UZO29911.1	71.9	2431	607	13	230	7363	1	2407	0	3481	UZO29911.1 MAG: RNA-dependent RNA polymerase [Harg calici-like virus]	Viruses	Riboviria	Orthornavirae	Pisuviricota	Pisoniviricetes	Picornavirales	Caliciviridae	NA		0.277079	0.371356	0.104466	0.071674	0	1.69421	0.616099	0.141328	2.04534	1.84515	0.372004	0.842044	0.0696706	0	1.5848	0.0662079	0.665414	0.0910696	0.109086	0.320246	2.47982	2.1795	1.60325	0.354603
Clinchsilos11	Clinchsilos11	Crogonang virus 143	1915	Circoviridae sp. ctMWf11	QKI28974.1	50.7	302	147	2	48	953	8	307	5.77e-98	313	QKI28974.1 Rep [Toona sinensis CRESS virus]	Viruses	Monodnaviria	Shotokuvirae	Cressdnaviricota	NA	NA	NA	NA		0	0.354939	0	0	0	0	1.19442	3.26977	3.46922	3.39194	2.31014	3.57983	4.05457	3.87732	2.54609	1.67053	2.92642	1.70924	2.13955	3.41495	1.75871	1.33162	2.04307	1.82995
Clinchsilos110	Clinchsilos110	clirnapec virus 163	8686	unclassified RNA virus sp. ct1lR110	YP_009336729.1	69.9	1660	457	6	683	5623	37	1666	0	2358	YP_009336729.1 hypothetical protein 1 [Changjiang crawfish virus 2]	Viruses	Riboviria	Orthornavirae	Pisuviricota	Pisoniviricetes	Picornavirales	Dicistroviridae	NA		0	0.0740227	0	0	0	0	0.0997943	0	0.210917	0.072531	0	0	0	0	0.943128	0	0.357927	0	0.0596484	0	2.40594	1.97794	1.62239	0
Clinchsilos111-RC	Clinchsilos111-RC	clirnapec virus 81	7747	unclassified RNA virus sp. ctaCX111	YP_009337393.1	31.2	2023	1109	49	34	5928	15	1813	2.09e-248	806	YP_009337393.1 replicase [Wenzhou hepe-like virus 2]	Viruses	Riboviria	Orthornavirae	Kitrinoviricota	Alsuviricetes	Hepelivirales	NA	NA		0.722298	1.0373	0	0.081873	0	0.112221	1.81202	0.368111	1.91018	1.2749	0.582074	0.789603	0.0796099	0.0778509	1.2258	0.196236	0	0	0.261345	0.965543	2.19779	1.28155	1.7837	0
Clinchsilos112-RC	Clinchsilos112-RC	Crogonang virus 16	5355	unclassified RNA virus sp. ctfFk112	YP_009333481.1	37.9	1622	902	33	162	4955	29	1568	0	1013	YP_009333481.1 hypothetical protein 1 [Beihai picorna-like virus 39]	Viruses	Riboviria	Orthornavirae	Pisuviricota	Pisoniviricetes	Picornavirales	Marnaviridae	NA		0	0	0	0	0	0.108692	0	0	0.110508	0.544817	0	0	0	0	1.0973	0	0.120379	0	0	0	1.74298	1.07827	0.818898	0.677094
Clinchsilos113	Clinchsilos113	clirnapec virus 170	4979	unclassified RNA virus sp. ctQZu113	UNY42152.1	67.3	1249	402	2	1076	4822	1	1242	0	1759	UNY42152.1 MAG: polyprotein, partial [Picornavirales sp.]	Viruses	Riboviria	Orthornavirae	Pisuviricota	Pisoniviricetes	Picornavirales	Marnaviridae	NA		0	0	0	0	0	0	0	0	0	0	0	0	0	0	0.159013	0	0	0	0	0	1.65978	1.0845	0.786531	0.0977322
Clinchsilos114-RC	Clinchsilos114-RC	Ryegrass mottle virus	4218	Sobemovirus sp. ctTPr114	YP_007438853.1	98.9	547	6	0	1868	3508	401	947	0	1105	YP_007438853.1 polyprotein P2ab [Ryegrass mottle virus]	Viruses	Riboviria	Orthornavirae	Pisuviricota	Pisoniviricetes	Sobelivirales	Solemoviridae	Sobemovirus		0	0	0	0	0	0.133868	0	0	0	0.242692	0	0	0	0	0	0	1.04679	0	0	0	1.951	2.54535	1.61454	0
Clinchsilos115-RC	Clinchsilos115-RC	clirnapec virus 219	4180	unclassified RNA virus sp. ctkQn115	UNY42008.1	47.2	869	426	7	38	2629	905	1745	3.85e-253	786	UNY42008.1 MAG: polyprotein 1 [Picornavirales sp.]	Viruses	Riboviria	Orthornavirae	Pisuviricota	Pisoniviricetes	Picornavirales	Marnaviridae	NA		0	0	0	0	0	0	0.566323	0	0.137104	0	0	0	0	0	0	0	0	0	0	0	1.44113	0.11808	0	0
Clinchsilos116	Clinchsilos116	clirnapec virus 48	3080	unclassified RNA virus sp. ctlEA116	APG76171.1	47.6	704	354	9	59	2140	156	854	3.09e-205	629	APG76171.1 hypothetical protein [Beihai noda-like virus 17]	Viruses	Riboviria	Orthornavirae	Kitrinoviricota	Magsaviricetes	Nodamuvirales	Nodaviridae	NA		0	0	0	0	0	0	0	0	0.177186	0.581984	0	0.17869	0	0	0.385526	0	0	0	0	0	1.45915	0.854208	1.15962	0.420265
Clinchsilos117-RC	Clinchsilos117-RC	Nelson wasp-associated virus 3	3058	unclassified RNA virus sp. ctrOW117	QZZ63401.1	97.4	1002	26	0	33	3038	19	1020	0	1856	QZZ63401.1 hypothetical protein, partial [Nelson wasp-associated virus 3]	Viruses	Riboviria	Orthornavirae	Kitrinoviricota	Magsaviricetes	Nodamuvirales	Nodaviridae	NA		0.675349	0.59141	0.741435	0.183433	0	1.61371	0.322353	0	1.69867	1.74807	0.184466	0.685292	0	0	1.18747	0	0.610266	0	0	0.357482	2.20257	1.68105	1.47338	0.387063
Clinchsilos118	Clinchsilos118	clirnapec virus 226	2977	Picornavirales sp. ct9Il118	AYN75544.1	44.8	777	394	12	712	2964	240	1007	2.72e-192	594	AYN75544.1 structural protein [Cragig virus 2]	Viruses	Riboviria	Orthornavirae	Pisuviricota	Pisoniviricetes	Picornavirales	NA	NA		0	0	0	0	0	0	0	0	0	0	0	0	0	0	0	0	0	0	0	0	1.35118	0.473361	0.154697	0
Clinchsilos119	Clinchsilos119	clirnapec virus 157	2875	unclassified RNA virus sp. ctqDr119	ASM93994.1	81	874	162	1	48	2657	1	874	0	1428	ASM93994.1 putative ORF4 [Caledonia beadlet anemone Nora virus-like virus 1]	Viruses	Riboviria	Orthornavirae	Pisuviricota	Pisoniviricetes	Picornavirales	Noraviridae	NA		0	0	0	0	0	0	0	0	0	0	0	0	0	0	0	0	0	0	0	0	1.37832	0.543874	0.15929	0
Clinchsilos12	Clinchsilos12	Chemarfal virus 208	1894	Cirlivirales sp. ct6SN12	AXH78665.1	32.5	231	149	5	1015	1704	39	263	2.98e-27	123	AXH78665.1 MAG: capsid protein [Circular genetic element sp.]	Viruses	NA	NA	NA	NA	NA	NA	NA		0	0.35762	0	0	0	0	2.33092	2.08943	1.3237	0.42605	2.89223	2.5064	1.42341	0.70029	0	0	0.279455	1.70141	2.8846	0.612172	0	0	0	0
Clinchsilos120	Clinchsilos120	clirnapec virus 91	2703	circular genetic element sp. ct9k4120	QKI28955.1	60	770	292	10	123	2408	1	762	0	881	QKI28955.1 hypothetical protein 1 [Ginkgo biloba narna-like virus]	Viruses	Riboviria	Orthornavirae	Lenarviricota	Amabiliviricetes	Wolframvirales	Narnaviridae	unclassified Narnaviridae		0	0	0	0	0	0	0	0	0	0	0	0	0	0	0	0	0	0	0	0	1.62486	0.343983	0.167693	0
Clinchsilos121-RC	Clinchsilos121-RC	clirnapec virus 154	2397	unclassified RNA virus sp. cty13121	ULG00061.1	84.3	776	122	0	70	2397	1	776	0	1318	ULG00061.1 MAG: hypothetical protein 2 [Locarnavirus sp.]	Viruses	Riboviria	Orthornavirae	Pisuviricota	Pisoniviricetes	Picornavirales	NA	NA		0	0	0	0	0	0	0.380963	0	0	0	0	0	0	0	0.770731	0	0	0	0	0	1.50558	0.771119	0.494953	0
Clinchsilos122	Clinchsilos122	clirnapec virus 158	2234	unclassified RNA virus sp. ctXVi122	UNY41995.1	74.3	705	181	0	120	2234	2	706	0	1105	UNY41995.1 MAG: polyprotein 1 [Picornavirales sp.]	Viruses	Riboviria	Orthornavirae	Pisuviricota	Pisoniviricetes	Picornavirales	NA	NA		0	0	0	0	0	0	0	0	0	0	0	0	0	0	0	0	0	0	0	0	1.74207	1.2324	0.766918	0
Clinchsilos123-RC	Clinchsilos123-RC	clirnapec virus 16	2020	unclassified RNA virus sp. ctruP123	QKI28841.1	74.1	421	109	0	2	1264	42	462	4.11e-237	675	QKI28841.1 hypothetical protein 2 [Ginkgo biloba tombusvirus]	Viruses	Riboviria	Orthornavirae	Kitrinoviricota	Tolucaviricetes	Tolivirales	Tombusviridae	Tombusvirus		0	0	0	0	0	0	0	0	0	0	0	0	0	0	0	0	0	0	0	0	1.29886	0.592111	0.354346	0
Clinchsilos124-RC	Clinchsilos124-RC	clirnapec virus 5	7258	Totiviridae sp. ctP1h124	UHS72513.1	49.4	1529	664	26	179	4666	138	1590	0	1291	UHS72513.1 MAG: putative coat protein [Totiviridae sp.]	Viruses	Riboviria	Orthornavirae	Duplornaviricota	Chrymotiviricetes	Ghabrivirales	Totiviridae	NA		0	0	0	0	0	0	0.165462	0.855542	0.358452	0.437784	0.16015	0.360972	0.578824	0.519188	0.782139	1.74878	1.15579	0.109887	0.711004	0.0716734	0.0723928	0	0	1.78463
Clinchsilos125-RC	Clinchsilos125-RC	Danaus plexippus plexippus iteravirus	4288	Parvoviridae sp. ctZZJ125	YP_009021036.1	93.2	753	50	1	69	2327	1	752	0	1437	YP_009021036.1 nonstructural protein NS1 [Danaus plexippus plexippus iteravirus]	Viruses	Monodnaviria	Shotokuvirae	Cossaviricota	Quintoviricetes	Piccovirales	Parvoviridae	Iteradensovirus		0.315034	0.36502	0	0	2.12526	0	0.251621	1.33217	1.08051	1.06735	0.328831	1.36053	1.11377	0.970138	0	1.01233	0.341762	0.12218	1.33996	0	0	0.623042	0.202528	0
Clinchsilos126	Clinchsilos126	clirnapec virus 90	2611	unclassified RNA virus sp. ctfih126	YP_009342440.1	82.3	860	152	0	32	2611	2	861	0	1392	YP_009342440.1 RNA-dependent RNA polymerase [Wuhan insect virus 18]	Viruses	Riboviria	Orthornavirae	Lenarviricota	Amabiliviricetes	Wolframvirales	Narnaviridae	NA		0.364071	0.34955	0	0.348519	1.98599	0	1.57925	0	0	0.900573	1.56394	0	0	0	0	0	0	0	0	0.719304	0	0	0	0.236002
Clinchsilos127	Clinchsilos127	clidnapec virus 6	4976	Parvoviridae sp. ctOOK127	MCT5542259.1	73.5	533	136	1	759	2342	1	533	1.66e-275	810	MCT5542259.1 initiator NS1 family protein [Pseudomonas aeruginosa]	Viruses	Monodnaviria	Shotokuvirae	Cossaviricota	Quintoviricetes	Piccovirales	Parvoviridae	unclassified Densovirinae		0	0	0	0	0	0	1.12713	2.60069	1.75209	1.53347	1.38768	1.53452	1.87095	1.55628	1.63079	2.50106	1.97224	0.790948	2.61658	0.794797	1.48052	1.46364	1.29137	1.21827
Clinchsilos128-RC	Clinchsilos128-RC	clirnapec virus 99	1537	virus sp. ctwhf128	AXH74708.1	65.2	468	150	5	29	1420	1	459	1.41e-205	588	AXH74708.1 MAG: viral coat protein [CRESS virus sp.]	Viruses	Riboviria	Orthornavirae	NA	NA	NA	NA	NA		0	0	0	0	0	0	0	0.326475	0.479874	0.306897	0.411511	0.820198	0.745323	0.598649	0	0	0	0	1.8656	0	0	0	0	0
Clinchsilos129-RC	Clinchsilos129-RC	Clinch picorna-like virus 1	9422	unclassified RNA virus sp. ct4lP129	QNL09586.1	97.6	2005	48	0	388	6402	1	2005	0	3988	QNL09586.1 nonstructural polyprotein [Clinch picorna-like virus 1]	Viruses	Riboviria	Orthornavirae	Pisuviricota	Pisoniviricetes	Picornavirales	Marnaviridae	NA		0	0	0	0	0	0.0650659	1.79048	0	1.56217	0.93992	0.509588	0.601519	0	0	0	0	0.300691	0	0.40838	1.25196	0.130115	1.93956	1.49439	0
Clinchsilos13	Clinchsilos13	clidnopec virus 49	1808	Circoviridae sp. ctpYY13	QGH73070.1	59.8	276	101	2	1602	778	1	267	5.62e-114	351	QGH73070.1 MAG: Rep protein [CRESS virus sp. ctjUS5]	Viruses	Monodnaviria	Shotokuvirae	Cressdnaviricota	NA	NA	NA	NA		0.618979	1.54865	0	0	0.753172	0.428871	0	1.15648	0.918809	1.54476	0	1.60227	1.57061	1.9768	0.535964	0.420239	1.18157	0	0.232309	0.235608	0.856692	0.782216	1.26154	0.816899
Clinchsilos130-RC	Clinchsilos130-RC	clirnapec virus 280	9346	unclassified RNA virus sp. ct2rq130	YP_009337367.1	32.1	1909	1204	41	30	5576	57	1932	8.47e-272	883	YP_009337367.1 hypothetical protein 2 [Hubei picorna-like virus 66]	Viruses	Riboviria	Orthornavirae	Pisuviricota	Pisoniviricetes	Picornavirales	Noraviridae	NA		0	0	0	0	0	0.238855	0.806312	0	1.24965	0.632873	0.129146	0.244238	0.0669831	0	0	0.0636444	0.437529	0	0.127775	0.391488	2.03309	2.19226	1.16118	0
Clinchsilos131-RC	Clinchsilos131-RC	clirnapec virus 80	8068	unclassified RNA virus sp. ctuJN131	YP_009337393.1	31.4	1938	1157	50	68	5743	11	1822	2.43e-252	819	YP_009337393.1 replicase [Wenzhou hepe-like virus 2]	Viruses	Riboviria	Orthornavirae	Kitrinoviricota	Alsuviricetes	Hepelivirales	NA	NA		0	0	0	0	0	0	0	0	0.0763937	0	0	0	0	0	0.134759	0	0.241049	0	0	0	1.26815	1.82846	0.517116	0
Clinchsilos132-RC	Clinchsilos132-RC	clirnapec virus 9	7442	Ghabrivirales sp. ctcbU132	UHS72490.1	45.9	797	396	14	5019	7334	1	787	3.52e-209	664	UHS72490.1 MAG: putative RNA-dependent RNA polymerase [Totiviridae sp.]	Viruses	Riboviria	Orthornavirae	Duplornaviricota	Chrymotiviricetes	Ghabrivirales	Totiviridae	unclassified Totiviridae		0	0	0	0	0	0.0808523	0	1.38698	1.20445	1.09906	0.0854536	1.14801	0.967196	0	0.319039	1.05713	1.11995	0.193568	1.18362	0	1.81962	2.07848	2.07344	0
Clinchsilos133	Clinchsilos133	Periparus ater ambidensovirus	4886	Parvoviridae sp. ctek5133	QTZ83182.1	92.4	602	45	1	751	2553	1	602	0	1118	QTZ83182.1 MAG: structural protein VP2 [Periparus ater ambidensovirus]	Viruses	Monodnaviria	Shotokuvirae	Cossaviricota	Quintoviricetes	Piccovirales	Parvoviridae	Ambidensovirus		0	0	0	0	0	0.630688	0	0	0.119774	0	0	0	0.120241	0.249987	0.114071	0.313158	0.439385	0	0	0	1.18414	1.64379	2.02237	0.597419
Clinchsilos134-RC	Clinchsilos134-RC	clirnapec virus 14	4283	unclassified RNA virus sp. ctMjb134	YP_009337232.1	69.2	1008	299	3	43	3039	7	1012	0	1398	YP_009337232.1 hypothetical protein 1 [Sanxia water strider virus 17]	Viruses	Riboviria	Orthornavirae	Kitrinoviricota	Magsaviricetes	Nodamuvirales	Nodaviridae	NA		0	0	0	0.193925	0	1.03253	1.1156	0	1.3803	0.734277	0.399913	0.594202	0	0	1.62095	0.227579	1.1696	0	0.445829	0.97836	2.51513	2.82231	2.47785	0.62605
Clinchsilos135	Clinchsilos135	Weivirus-like virus sp	4015	unclassified RNA virus sp. ctuB0135	QIN96620.1	92	786	62	1	1295	3649	1	786	0	1477	QIN96620.1 MAG: hypothetical protein 2 [Weivirus-like virus sp.]	Viruses	Riboviria	Orthornavirae	Pisuviricota	Pisoniviricetes	Picornavirales	Dicistroviridae	NA		0	0	0	0	0	0	0	0	0	0	0	0	0	0	0	0	0	0	0	0	1.39109	1.54798	0.836928	0
Clinchsilos136-RC	Clinchsilos136-RC	Flock House virus	3113	Alphanodavirus sp. ctMbp136	NP_689444.1	92.8	998	72	0	26	3019	1	998	0	1882	NP_689444.1 protein A [Flock House virus]	Viruses	Riboviria	Orthornavirae	Kitrinoviricota	Magsaviricetes	Nodamuvirales	Nodaviridae	NA		0	0	0	0	0	0.172948	0	0	0.175641	0	0	0.177134	0	0	1.46318	0	1.06871	0	0	0.459781	2.35286	2.7659	2.22625	0
Clinchsilos137-RC	Clinchsilos137-RC	clirnapec virus 118	3044	unclassified RNA virus sp. ctdDP137	AOC55067.1	41.3	911	508	15	3	2714	10	900	8.17e-219	663	AOC55067.1 RNA-dependent RNA polymerase, partial [Defiwi virus]	Viruses	Riboviria	Orthornavirae	NA	NA	NA	NA	NA		0	0	0	0	0	0	0	0	0	0	0	0	0	0	0	0	0.193653	0	0	0	0.217153	1.38708	0.822787	0
Clinchsilos138-RC	Clinchsilos138-RC	clirnapec virus 35	2964	unclassified RNA virus sp. ctyqP138	ASM93480.1	58.1	637	263	4	350	2251	1	636	3.47e-258	748	ASM93480.1 RdRp [Caninovirus sp.]	Viruses	Riboviria	Orthornavirae	Kitrinoviricota	Magsaviricetes	Nodamuvirales	Nodaviridae	NA		0	0	0	0	0	0	0.562247	0	0.617106	0.185446	0.189207	0.313413	0	0	0.756185	0.242167	0.88288	0	0.270186	0.675296	1.94477	2.52703	1.72955	0
Clinchsilos139	Clinchsilos139	clirnapec virus 200	2881	unclassified RNA virus sp. ct3jV139	YP_009345054.1	54.8	673	294	6	1	2007	1522	2188	2.63e-231	724	YP_009345054.1 hypothetical protein 1 [Wuhan millipede virus 3]	Viruses	Riboviria	Orthornavirae	Pisuviricota	Pisoniviricetes	Picornavirales	Dicistroviridae	NA		0	0	0	0	0	0	0.90361	0	0.370413	0	0.32704	0	0	0	0.444514	0	0	0	0	0	1.03442	1.24975	0.918846	0
Clinchsilos14	Clinchsilos14	clidnopec virus 212	1555	virus sp. ctK2G14	USZ80624.1	27.9	265	157	10	205	927	18	272	3.94e-20	102	USZ80624.1 capsid protein [Tick-associated circular virus-2]	Viruses	NA	NA	NA	NA	NA	NA	NA		0	0	0.310537	0	0	0	0.951165	2.23308	3.72367	3.19114	0.944748	2.07355	3.52727	3.54068	1.03784	0.793601	3.61458	0	1.17552	1.80205	0	0	0	0
Clinchsilos140	Clinchsilos140	Naranjilla mild mosaic virus	2431	Tymoviridae sp. ctA3W140	AYC35256.1	95.6	676	30	0	1	2028	1172	1847	0	1331	AYC35256.1 replicase [Naranjilla mild mosaic virus]	Viruses	Riboviria	Orthornavirae	Kitrinoviricota	Alsuviricetes	Tymovirales	Tymoviridae	Tymovirus		0	0	0	0	0	0	0	0	0	0	0	0	0	0	0	0	0.231364	0	0	0	0	1.28479	0.182986	0
Clinchsilos141-RC	Clinchsilos141-RC	clirnapec virus 94	2310	unclassified RNA virus sp. ctiDb141	UHS71788.1	87.3	636	80	1	2	1909	18	652	0	1178	UHS71788.1 MAG: RNA-dependent RNA polymerase [Permutotetraviridae sp.]	Viruses	Riboviria	NA	NA	NA	NA	NA	NA		0.298628	0	0	0	0	0.219907	0	0	0.302671	0.677522	0	0	0	0	0.290709	0.214462	0.24066	0	0	0	0.909771	1.19589	1.05985	0
Clinchsilos142-RC	Clinchsilos142-RC	clirnapec virus 185	1979	Picornavirales sp. ctcLJ142	YP_009423855.1	53.1	644	292	5	40	1965	171	806	2.95e-221	648	YP_009423855.1 hypothetical protein 2 [Tioga picorna-like virus 1]	Viruses	Riboviria	Orthornavirae	Pisuviricota	Pisoniviricetes	Picornavirales	NA	NA		0	0	0	0	0	0	0.32916	0	0.25141	0.254737	0.483496	0	0	0	0	0	0	0.231458	0.513435	0	0.563597	1.38197	0.90744	0
Clinchsilos143-RC	Clinchsilos143-RC	clirnapec virus 3	1859	Totiviridae sp. ctpUh143	UHS72444.1	59.1	621	250	2	9	1859	285	905	7.84e-270	773	UHS72444.1 MAG: putative RNA-dependent RNA polymerase [Totiviridae sp.]	Viruses	Riboviria	Orthornavirae	Duplornaviricota	Chrymotiviricetes	Ghabrivirales	Totiviridae	NA		0	0	0	0	0	0.259872	0	0.627671	0	0.267002	0.271965	0.547769	0	0	0	1.14898	0.283318	0	1.05378	0	0.720086	1.41397	0	0
Clinchsilos144	Clinchsilos144	clirnapec virus 20	1328	Nodaviridae sp. ctzMH144	NP_049329.1	83.9	385	61	1	66	1220	21	404	2.7e-222	626	NP_049329.1 coat protein precursor [Black beetle virus]	Viruses	Riboviria	Orthornavirae	Kitrinoviricota	Magsaviricetes	Nodamuvirales	Nodaviridae	Alphanodavirus		0	0	0	0	0	0	0	0	0.336143	0	0	0	0	0	1.5044	0	0.871563	0	0	0	2.19353	2.58826	2.07198	0
Clinchsilos145-RC	Clinchsilos145-RC	Picornaviridae sp	9761	unclassified RNA virus sp. ct0eZ145	URG14846.1	95.1	1957	90	1	947	6817	1	1952	0	3747	URG14846.1 MAG: RNA dependent RNA polymerase [Picornaviridae sp.]	Viruses	Riboviria	Orthornavirae	Pisuviricota	Pisoniviricetes	Picornavirales	Marnaviridae	NA		0	0.096231	0	0	0	0.366628	1.72577	0	1.37242	1.27955	0.853356	0.770752	0	0	0.541698	0.244424	0.863815	0	0.0534666	0.329211	1.50635	1.44861	1.55284	0.0994949
Clinchsilos146	Clinchsilos146	clirnapec virus 212	8553	unclassified RNA virus sp. ct7Ke146	YP_009337309.1	50.9	1607	696	9	820	5412	2	1591	0	1633	YP_009337309.1 hypothetical protein 1 [Wenzhou picorna-like virus 6]	Viruses	Riboviria	Orthornavirae	Pisuviricota	Pisoniviricetes	Picornavirales	Marnaviridae	NA		0	0	0	0	0	0.233551	0.509195	0.0796839	1.26305	1.06842	0.220693	0.701784	0	0	1.20452	0.128698	0.414945	0.0949329	0.530484	1.17853	1.03548	1.93166	1.55179	0
Clinchsilos147-RC	Clinchsilos147-RC	clirnapec virus 42	3061	Nodaviridae sp. ctQK0147	QYF49909.1	53.2	866	391	10	191	2761	56	916	2.18e-315	908	QYF49909.1 MAG: RNA-dependent RNA polymerase, partial [Sichuan sediment noda-like virus 3]	Viruses	Riboviria	Orthornavirae	Kitrinoviricota	Magsaviricetes	Nodamuvirales	Nodaviridae	NA		0	0	0	0	0	0	0	0	0	0	0	0	0	0	0	0	0.325835	0	0	0	0	0	0	0.454426
Clinchsilos148	Clinchsilos148	clirnapec virus 15	2777	ssRNA virus sp. ct281148	QYF49930.1	88.3	921	106	2	3	2759	2	922	0	1597	QYF49930.1 MAG: hypothetical protein [Beijing sediment noda-like virus 5]	Viruses	Riboviria	Orthornavirae	Kitrinoviricota	Magsaviricetes	Nodamuvirales	Nodaviridae	NA		0	0	0	0	0	0	0	0	0	0	0	0	0	0	0	0	0.61062	0	0	0	1.62087	2.07399	2.18029	0.482326
Clinchsilos149	Clinchsilos149	Crogonang virus 4	8414	Picornavirales sp. ctuIN149	ULF99924.1	50.2	1680	698	12	454	5469	145	1694	0	1689	ULF99924.1 MAG: hypothetical protein 1 [Marnaviridae sp.]	Viruses	Riboviria	Orthornavirae	Pisuviricota	Pisoniviricetes	Picornavirales	Marnaviridae	NA		1.09828	0.748507	0.0766374	0	0	2.02815	0.436707	0	0.69591	0.570635	0	0.192838	0	0	0.558286	0	0.233374	0	0.115267	0.875108	1.31299	1.51201	1.82613	0.0604484
Clinchsilos15	Clinchsilos15	clidnopec virus 5	1576	virus sp. ctBGe15	QRI44193.1	57.1	189	75	3	52	609	1	186	1.13e-61	211	QRI44193.1 MAG: replication-associated protein, partial [CRESS virus sp.]	Viruses	Monodnaviria	Shotokuvirae	Cressdnaviricota	NA	NA	NA	NA		2.51475	1.25283	0	0	0	0.293641	2.16077	2.30674	1.7715	0.845761	1.77098	2.12806	1.4186	0.8319	0	0	0.501139	0	0	0	0	0	0	0
Clinchsilos150-RC	Clinchsilos150-RC	clirnapec virus 198	7830	unclassified RNA virus sp. ctuPj150	UQR78684.1	55.2	1624	680	13	343	5157	1	1596	0	1768	UQR78684.1 nonstructural polyprotein [Striga asiatica dicistro-like virus 1]	Viruses	Riboviria	Orthornavirae	Pisuviricota	Pisoniviricetes	Picornavirales	Dicistroviridae	NA		0	0	0.181405	0.208384	0	1.76185	0	0	0	0	0	0	0	0	0	0.0749579	0	0	0	0	0	0.0969767	0	0
Clinchsilos151-RC	Clinchsilos151-RC	clirnapec virus 175	7337	unclassified RNA virus sp. ctjil151	QRQ90215.1	64.4	1368	463	3	402	4499	1	1346	0	1826	QRQ90215.1 MAG: hypothetical protein 1 [Riboviria sp.]	Viruses	Riboviria	Orthornavirae	Pisuviricota	Pisoniviricetes	Picornavirales	Marnaviridae	NA		1.23922	0.404831	0.870305	0.273283	0.140871	2.00226	0.207271	0	0	0	0	0	0	0	0	0	0	0	0	0	0	0	0	0
Clinchsilos152-RC	Clinchsilos152-RC	clirnapec virus 248	4280	Picornavirales sp. ctMQ9152	YP_009329821.1	39	1469	768	28	4	4215	1106	2511	5.5e-295	917	YP_009329821.1 polyprotein [Bivalve RNA virus G3]	Viruses	Riboviria	Orthornavirae	Pisuviricota	Pisoniviricetes	Picornavirales	Marnaviridae	NA		0.783245	0.460245	0	0	0	2.00039	0	0	0	0	0	0	0	0	0	0	0	0	0	0	0	0	0	0
Clinchsilos153-RC	Clinchsilos153-RC	clirnapec virus 187	2635	Dicistroviridae sp. ctLWc153	UNY42178.1	60.4	851	322	5	108	2627	2	848	0	1025	UNY42178.1 MAG: polyprotein 2 [Picornavirales sp.]	Viruses	Riboviria	Orthornavirae	Pisuviricota	Pisoniviricetes	Picornavirales	NA	NA		1.86309	0.669821	0	0	0	2.63445	0	0	0	0	0	0	0	0	0	0	0.217251	0	0	0	0	0	0	0
Clinchsilos154-RC	Clinchsilos154-RC	clirnapec virus 152	1668	Durnavirales sp. ctnK1154	APG78304.1	87.2	525	67	0	82	1656	1	525	0	950	APG78304.1 RdRp [Hubei picobirna-like virus 4]	Viruses	Riboviria	Orthornavirae	Pisuviricota	Duplopiviricetes	Durnavirales	Picobirnaviridae	NA		0.572783	0	0	0	0	2.61376	0	1.23061	0.949738	1.18178	0	0.851823	0.580149	0	0	0	0	0	0	0	0	0	0	0
Clinchsilos155-RC	Clinchsilos155-RC	flactilig virus 9	5501	unclassified RNA virus sp. ctyeb155	UZT54511.1	98.3	887	15	0	1	2661	676	1562	0	1771	UZT54511.1 MAG: RNA-dependent RNA polymerase [flactilig virus 9]	Viruses	Riboviria	Orthornavirae	Pisuviricota	Pisoniviricetes	Picornavirales	NA	NA		0	0	0	0	0	0	0.629734	0	0.641952	0	0.39286	0.1089	0	0	0	0	0	0	0.0907748	1.75217	0	0	0	0
Clinchsilos156	Clinchsilos156	Crogonang virus 58	4536	unclassified RNA virus sp. cthhD156	YP_009333554.1	43.3	870	467	11	387	2966	912	1765	3.78e-219	701	YP_009333554.1 hypothetical protein 1 [Beihai picorna-like virus 14]	Viruses	Riboviria	Orthornavirae	Pisuviricota	Pisoniviricetes	Picornavirales	Marnaviridae	NA		0	0	0	0	0	0	0	0	0	0	0	0	0	0	0.121744	0	0	0	0	1.94516	0.15696	0	0.107492	0
Clinchsilos157-RC	Clinchsilos157-RC	Hubei picorna-like virus 61	8424	unclassified RNA virus sp. ctjjG157	YP_009337062.1	97.6	2741	65	0	98	8320	1	2741	0	5267	YP_009337062.1 hypothetical protein [Hubei picorna-like virus 61]	Viruses	Riboviria	Orthornavirae	Pisuviricota	Pisoniviricetes	Picornavirales	NA	NA		0.148229	0	0	0	0	0.258512	0.391817	0	0.927365	0.685031	0	0.36224	0	0	1.81484	0.730587	0	0.124097	0	0.726623	0.917354	1.13712	1.70219	0
Clinchsilos158-RC	Clinchsilos158-RC	clirnapec virus 155	8268	unclassified RNA virus sp. ct2im158	ASM93994.1	84.3	874	134	1	5466	8078	1	874	0	1498	ASM93994.1 putative ORF4 [Caledonia beadlet anemone Nora virus-like virus 1]	Viruses	Riboviria	Orthornavirae	Pisuviricota	Pisoniviricetes	Picornavirales	Noraviridae	NA		0	0	0	0	0	0	0	0	0	0	0	0.139636	0	0	0.640753	0.13252	0	0	0.062457	0.49505	0.192374	1.62151	1.77486	0
Clinchsilos159-RC	Clinchsilos159-RC	clirnapec virus 192	6116	unclassified RNA virus sp. ctTfT159	ULG00029.1	58.3	901	363	4	2956	5643	1783	2675	0	1020	ULG00029.1 MAG: hypothetical protein [Marnaviridae sp.]	Viruses	Riboviria	Orthornavirae	Pisuviricota	Pisoniviricetes	Picornavirales	Marnaviridae	NA		0	0	0	0	0	0	0.505325	0.107765	1.08049	1.34319	0.313533	0.306495	0	0	0	0	0	0	0	1.06621	0	0.242389	1.88955	0
Clinchsilos16	Clinchsilos16	clidnopec virus 160	1171	Cirlivirales sp. ctSvl16	AXQ66120.1	35.2	256	146	9	159	896	9	254	1.11e-20	102	AXQ66120.1 MAG: putative capsid protein [Circoviridae sp.]	Viruses	Monodnaviria	Shotokuvirae	Cressdnaviricota	NA	NA	NA	NA		0	0	0	0	0	0	2.72885	1.50365	0.918444	0.567792	2.41518	1.29542	1.0407	0.910824	0	1.06845	0.989623	0.340383	0.502987	1.49947	0	0	0	0
Clinchsilos160	Clinchsilos160	Bastrovirus Brazil/sewage	5667	Astroviridae sp. ct3V2160	ASM79505.1	93.3	1407	94	0	31	4251	1	1407	0	2711	ASM79505.1 non-structural polyprotein [Bastrovirus Brazil/sewage]	Viruses	Riboviria	Orthornavirae	Pisuviricota	Stelpaviricetes	Stellavirales	Astroviridae	unclassified Astroviridae		0	0	0	0	0	0	0	0	0	0	0	0	0	0	0	0	0	0	0	0.332245	0.334768	0.417173	2.22243	0
Clinchsilos161	Clinchsilos161	Narnaviridae sp	4525	unclassified RNA virus sp. ct4hd161	UJQ92775.1	98	1111	21	1	690	4022	1	1110	0	2209	UJQ92775.1 MAG: putative RNA-dependent RNA polymerase [Narnaviridae sp.]	Viruses	Riboviria	Orthornavirae	Lenarviricota	Miaviricetes	Ourlivirales	Botourmiaviridae	NA		0	0.186128	0.35334	0	0	0.17748	0.792862	0.290402	0.875943	1.32709	0.445323	0.576534	0	0	0.593189	0.470689	1.11713	0	0.47396	1.63075	3.25725	2.63072	3.8705	0
Clinchsilos162-RC	Clinchsilos162-RC	clirnapec virus 23	4206	Tombusviridae sp. ctDhq162	UHS72086.1	78.2	758	163	2	1	2271	34	790	0	1228	UHS72086.1 MAG: RNA-dependent RNA polymerase [Tombusvirus sp.]	Viruses	Riboviria	Orthornavirae	Kitrinoviricota	Tolucaviricetes	Tolivirales	Tombusviridae	NA		0	0	0	0	0	0.501383	1.02542	0	1.16033	0.659538	0.292679	0.579271	0	0	0.34661	0	0	0	0.281515	0.751628	1.04816	1.4123	1.36944	0
Clinchsilos163	Clinchsilos163	clirnapec virus 19	3967	unclassified RNA virus sp. ctBL0163	UHS72285.1	84.1	902	142	1	15	2720	1	901	0	1503	UHS72285.1 MAG: putative replicase [Tombusviridae sp.]	Viruses	Riboviria	Orthornavirae	Kitrinoviricota	Tolucaviricetes	Tolivirales	NA	NA		0	0	0	0	0	0.197504	0.582988	0	1.83427	1.1798	0.839804	0.977569	0	0	0.360763	0	0.805469	0	0	1.0419	2.39892	2.50472	2.8492	0
Clinchsilos164-RC	Clinchsilos164-RC	clirnapec virus 97	3480	unclassified RNA virus sp. ctzC1164	AHA86929.2	72	493	138	0	991	2469	1	493	2.64e-255	741	AHA86929.2 ORF2 [Tombunodavirus UC1]	Viruses	Riboviria	NA	NA	NA	NA	NA	NA		0.559414	1.2305	0	0	0	2.13423	0	0	1.56431	1.17135	0	0	0	0	0	0	0	0	0	0	0	0	1.71501	0
Clinchsilos165-RC	Clinchsilos165-RC	clirnapec virus 34	2747	unclassified RNA virus sp. ct8by165	YP_009333161.1	57.2	523	217	5	1101	2660	30	548	1.31e-188	565	YP_009333161.1 hypothetical protein 2 [Hubei tombus-like virus 32]	Viruses	Riboviria	Orthornavirae	Kitrinoviricota	Tolucaviricetes	Tolivirales	NA	NA		0	0	0	0	0	0	0	0	0	0	0	0	0	0	0	0	0	0	0	0	0	0.168918	1.53347	0
Clinchsilos166-RC	Clinchsilos166-RC	clirnapec virus 197	2481	unclassified RNA virus sp. ctKW7166	YP_009336504.1	55.3	742	325	3	1	2220	144	880	1.15e-285	821	YP_009336504.1 hypothetical protein 2 [Hubei leech virus 4]	Viruses	Riboviria	Orthornavirae	Pisuviricota	Pisoniviricetes	Picornavirales	NA	NA		0	0	0	0	0	0	0	0	0.352343	0.736756	0	0	0	0	0	0	0	0	0	1.01906	0	0.183669	1.93696	0
Clinchsilos167	Clinchsilos167	clirnapec virus 284	10549	virus sp. ct9TD167	YP_009336709.1	33.4	2054	1101	49	684	6644	23	1877	2.64e-295	952	YP_009336709.1 hypothetical protein 1 [Wenling crustacean virus 5]	Viruses	Riboviria	Orthornavirae	Pisuviricota	Pisoniviricetes	Picornavirales	NA	NA		0	0	0	0	0	0.177609	0.495138	0	0.430001	0.530792	0.0899453	0.276848	0	0	0.43761	0	0.295093	0	0	0.174298	0.844503	1.26468	1.15114	0.660244
Clinchsilos168-RC	Clinchsilos168-RC	clirnapec virus 153	8916	unclassified RNA virus sp. cte1o168	YP_009333539.1	84.9	1727	257	1	791	5959	1	1727	0	3030	YP_009333539.1 hypothetical protein [Beihai picorna-like virus 45]	Viruses	Riboviria	Orthornavirae	Pisuviricota	Pisoniviricetes	Picornavirales	Marnaviridae	NA		0	0	0	0	0	0	0	0	0.0696795	0	0	0	0	0	0	0	0	0	0	0.725009	0	0	0	0
Clinchsilos169	Clinchsilos169	clirnapec virus 218	8321	unclassified RNA virus sp. ctw2B169	ULF99952.1	47.6	1610	783	19	699	5408	40	1628	0	1419	ULF99952.1 MAG: hypothetical protein 1 [Marnaviridae sp.]	Viruses	Riboviria	Orthornavirae	Pisuviricota	Pisoniviricetes	Picornavirales	Marnaviridae	NA		0	0	0	0	0	0	0	0	0	0	0	0	0	0	0	0	0	0	0	0	0	0	0.246854	0
Clinchsilos17	Clinchsilos17	clidnopec virus 42	2265	Circoviridae sp. ctlwU17	AXH74447.1	63.8	279	94	3	2120	1305	3	281	6.6e-122	377	AXH74447.1 MAG: putative viral replication protein [CRESS virus sp.]	Viruses	Monodnaviria	Shotokuvirae	Cressdnaviricota	NA	NA	NA	NA		0.302897	1.26622	0.234751	0	0	0.428269	0	2.03586	2.13121	2.27371	0.385423	1.77189	1.75123	2.24033	0	0.217812	1.09087	0	0.512998	0.270089	0.334954	0	0.511834	0
Clinchsilos170-RC	Clinchsilos170-RC	clirnapec virus 180	6803	unclassified RNA virus sp. ctKh4170	ULF99957.1	62.7	831	297	7	4277	6760	7	827	0	1010	ULF99957.1 MAG: hypothetical protein 2 [Marnaviridae sp.]	Viruses	Riboviria	Orthornavirae	Pisuviricota	Pisoniviricetes	Picornavirales	Marnaviridae	NA		0	0	0	0	0	0.462802	0	0	0.353043	0.751395	0	0	0	0	0	0	0	0	0	0.246926	0	0	1.92932	0
Clinchsilos171-RC	Clinchsilos171-RC	clirnapec virus 161	5284	Dicistroviridae sp. ctRSw171	UNY42178.1	72.2	864	230	6	2463	5039	2	860	0	1278	UNY42178.1 MAG: polyprotein 2 [Picornavirales sp.]	Viruses	Riboviria	Orthornavirae	Pisuviricota	Pisoniviricetes	Picornavirales	Dicistroviridae	NA		0	0	0	0	0	0	0	0	0	0	0	0	0	0	0	0	0	0	0	0	0	0	0	0.0926511
Clinchsilos172-RC	Clinchsilos172-RC	clirnapec virus 268	5047	Picornavirales sp. ctzfx172	YP_009329821.1	35.5	1714	993	37	67	4989	836	2509	5.11e-294	923	YP_009329821.1 polyprotein [Bivalve RNA virus G3]	Viruses	Riboviria	Orthornavirae	Pisuviricota	Pisoniviricetes	Picornavirales	NA	NA		0	0	0	0	0	0	0	0	0	0.118205	0	0	0	0	0	0	0	0	0	0	0	0	0	0
Clinchsilos173-RC	Clinchsilos173-RC	Chemarfal virus 252	3635	unclassified RNA virus sp. ctVuz173	ULF99994.1	74.1	827	198	4	892	3324	7	833	0	1234	ULF99994.1 MAG: hypothetical protein 2 [Marnaviridae sp.]	Viruses	Riboviria	Orthornavirae	Pisuviricota	Pisoniviricetes	Picornavirales	Marnaviridae	NA		0	0	0	0	0	0	1.29045	0	1.23606	0.822583	0.477615	0	0	0	0	0	0	0	0.231368	1.11402	0	0.133311	0.273256	0
Clinchsilos174-RC	Clinchsilos174-RC	clirnapec virus 62	3196	unclassified RNA virus sp. ctneT174	QYF49918.1	39.5	821	474	12	233	2653	81	892	5.31e-185	573	QYF49918.1 MAG: hypothetical protein, partial [Sichuan sediment noda-like virus 4]	Viruses	Riboviria	Orthornavirae	Kitrinoviricota	Magsaviricetes	Nodamuvirales	Nodaviridae	NA		0	0	0	0	0	0.586461	0.312414	0	0.294687	0.672556	0	0	0	0	0	0	0	0	0	0	0	0	0.20354	0
Clinchsilos175-RC	Clinchsilos175-RC	clirnapec virus 208	2446	unclassified RNA virus sp. ctbuk175	ULF99952.1	52.6	803	373	4	31	2424	825	1624	9.44e-280	831	ULF99952.1 MAG: hypothetical protein 1 [Marnaviridae sp.]	Viruses	Riboviria	Orthornavirae	Pisuviricota	Pisoniviricetes	Picornavirales	Marnaviridae	NA		0	0	0	0	0	0.407637	0	0	1.25835	0.972714	0	0	0	0	0	0	0	0	0	0	0	0.25549	0.309966	0
Clinchsilos176-RC	Clinchsilos176-RC	clirnapec virus 203	2099	unclassified RNA virus sp. ctYVO176	QDH87969.1	53.7	620	276	7	243	2093	1	612	8.07e-212	618	QDH87969.1 MAG: hypothetical protein H2Rhizo3345_000003 [Picornavirales sp.]	Viruses	Riboviria	Orthornavirae	Pisuviricota	Pisoniviricetes	Picornavirales	NA	NA		0	0	0	0	0	0	0	0	0	0	0	0	0	0	0	0	0	0	0	0	0	0	0	0
Clinchsilos177-RC	Clinchsilos177-RC	clirnapec virus 177	1572	Durnavirales sp. ctbUq177	UAW00423.1	63.2	508	173	5	8	1513	25	524	7.12e-232	658	UAW00423.1 MAG: RNA-dependent RNA polymerase [Porcine picobirnavirus]	Viruses	Riboviria	Orthornavirae	Pisuviricota	Duplopiviricetes	Durnavirales	Picobirnaviridae	Picobirnavirus		0	0	0	0	0	0	0	0	0	0	0	0	0	0	0	0	0.319742	0	0	0	0	0	0	2.03387
Clinchsilos178	Clinchsilos178	Clinch picorna-like virus 1	7154	unclassified RNA virus sp. ctwF2178	QNL09586.1	98.7	2005	27	0	622	6636	1	2005	0	4018	QNL09586.1 nonstructural polyprotein [Clinch picorna-like virus 1]	Viruses	Riboviria	Orthornavirae	Pisuviricota	Pisoniviricetes	Picornavirales	Marnaviridae	NA		0	0	0	0	0	0	1.79133	0	1.66485	0.94618	0.653817	0.384606	0	0	0	0.081415	0	0	0.234266	1.42002	0	1.00158	1.17025	0
Clinchsilos179	Clinchsilos179	clirnapec virus 60	2571	Nodamuvirales sp. ctNE2179	UUG74218.1	40.9	805	450	11	195	2567	155	947	2.49e-198	605	UUG74218.1 MAG: RNA-dependent RNA polymerase [XiangYun tombus-noda-like virus 9]	Viruses	Riboviria	Orthornavirae	Kitrinoviricota	Magsaviricetes	Nodamuvirales	Nodaviridae	NA		0.276134	0	0	0	0	0.711484	0.947178	0	1.81475	1.11309	0	0.638864	0	0	0.61697	0	0	0	0	0	0.938568	0.801659	0.69581	0
Clinchsilos18	Clinchsilos18	clidnopec virus 120	3386	Cirlivirales sp. ct1sU18	UZT54550.1	46.2	316	154	6	2024	2962	2	304	2.23e-76	267	UZT54550.1 MAG: replication-associated protein [clictolig virus 1]	Viruses	Monodnaviria	Shotokuvirae	Cressdnaviricota	NA	NA	NA	NA		0	0	0	0	0	0	1.43945	2.11971	0.932537	1.00399	1.02362	1.76478	1.03729	1.00896	0.361795	0.157045	0	0	0.139145	1.40194	0	0	0.138685	0
Clinchsilos180-RC	Clinchsilos180-RC	clirnapec virus 234	2954	Picornavirales sp. ct8tC180	QKN89027.1	39.5	897	477	19	355	2946	19	882	2.53e-179	575	QKN89027.1 MAG: polymerase polyprotein [Riboviria sp.]	Viruses	Riboviria	Orthornavirae	Pisuviricota	Pisoniviricetes	Picornavirales	NA	NA		0	0	0	0	0	0	0	0	0	0	0	0	0	0	0	0	0	0	0	0	0	0	0	0
Clinchsilos181	Clinchsilos181	clirnapec virus 322	8996	unclassified RNA virus sp. ctCCF181	QKQ15127.1	26.7	2511	1573	68	1736	8827	432	2822	1.01e-216	745	QKQ15127.1 hypothetical protein [Lindernia crustacea marnavirus]	Viruses	Riboviria	Orthornavirae	Pisuviricota	Pisoniviricetes	Picornavirales	Marnaviridae	Marnavirus		0	0	0	0	0	0	1.4304	0	1.26327	0.492203	0.546357	0.251446	0	0	0.604034	0.0659416	0.490161	0	0	1.40842	2.1949	2.07512	1.94385	0.280557
Clinchsilos182	Clinchsilos182	clidnapec virus 14	4667	Piccovirales sp. ctfrN182	AQN78648.1	52.5	526	241	1	237	1787	32	557	8.04e-172	539	AQN78648.1 putative protein 3 [Viltain virus]	Viruses	Monodnaviria	Shotokuvirae	Cossaviricota	Quintoviricetes	Piccovirales	Parvoviridae	unclassified Densovirinae		0	0	0	0	0	0	0.387812	1.37472	1.02701	0.758615	0.345109	1.13877	0.802317	0.69115	0.460427	0.584848	1.02238	0.369823	1.45957	0.545487	2.26963	2.46998	2.30158	0
Clinchsilos183-RC	Clinchsilos183-RC	clirnapec virus 224	5442	Picornavirales sp. ctU3j183	WEU70915.1	35.2	1640	863	38	597	5441	95	1559	5.85e-268	835	WEU70915.1 MAG: nonstructural polyprotein [Hangzhou dicistro-like virus 4]	Viruses	Riboviria	Orthornavirae	Pisuviricota	Pisoniviricetes	Picornavirales	Dicistroviridae	NA		0	0	0	0	0	0	0	0	0	0	0	0	0	0	0.370784	0	0	0	0	0.235006	0.094093	0	0	0
Clinchsilos184-RC	Clinchsilos184-RC	clirnapec virus 39	4047	unclassified RNA virus sp. ctR0H184	YP_009337267.1	53.5	499	214	5	1282	2760	3	489	7.57e-169	523	YP_009337267.1 hypothetical protein 3 [Sanxia water strider virus 14]	Viruses	Riboviria	Orthornavirae	Kitrinoviricota	Tolucaviricetes	Tolivirales	NA	NA		0	0	0	0	0	0	0	0	0.332485	0	0	0	0	0	0.319724	0	0	0	0	0	0.769349	0.872399	1.46025	0
Clinchsilos186-RC	Clinchsilos186-RC	clirnapec virus 166	1370	unclassified RNA virus sp. ctKRD186	QRQ90224.1	69.4	389	119	0	2	1168	246	634	2.4e-198	575	QRQ90224.1 MAG: hypothetical protein 1, partial [Riboviria sp.]	Viruses	Riboviria	Orthornavirae	Pisuviricota	Pisoniviricetes	Picornavirales	Marnaviridae	NA		0	0	0	0	0	0	0	0	0	0.332926	0	0	0	0	0	0	0	0	0	0	0	0	1.47457	0
Clinchsilos187-RC	Clinchsilos187-RC	clirnapec virus 32	4453	unclassified RNA virus sp. ct46R187	YP_009342291.1	57.3	452	189	3	1261	2610	1	450	6.02e-166	517	YP_009342291.1 hypothetical protein 2 [Wenzhou tombus-like virus 5]	Viruses	Riboviria	Orthornavirae	Kitrinoviricota	Tolucaviricetes	Tolivirales	Tombusviridae	NA		0	0	0	0	0	0.17983	0.302719	0.142018	0.310769	0	0.237253	0	0	0	0	0	0.975446	0	0.700743	1.83513	0	2.0131	0.735121	0.194336
Clinchsilos188-RC	Clinchsilos188-RC	clirnapec virus 207	3231	unclassified RNA virus sp. ctB7i188	USE08192.1	52.8	513	236	3	1704	3230	1	511	1.05e-175	535	USE08192.1 MAG: putative RNA-dependent RNA polymerase, partial [Picobirnavirus sp.]	Viruses	Riboviria	Orthornavirae	Pisuviricota	Duplopiviricetes	Durnavirales	Picobirnaviridae	NA		0	0	0	0	0	0.288392	0	0.185574	0	0	0	0.294561	0	0	0	0	0.780252	0	0	0	1.60111	2.67311	0.994354	0
Clinchsilos189	Clinchsilos189	clirnapec virus 214	2419	unclassified RNA virus sp. ct3j9189	ULF99952.1	50.5	638	294	8	556	2415	40	673	1.08e-196	614	ULF99952.1 MAG: hypothetical protein 1 [Marnaviridae sp.]	Viruses	Riboviria	Orthornavirae	Pisuviricota	Pisoniviricetes	Picornavirales	NA	NA		0	0	0	0	0	0	0	0	1.14079	0.661783	0	0	0	0	0	0	0	0	0	0.417492	0	0	0.312432	0
Clinchsilos19	Clinchsilos19	Cressdnaviricota sp	2703	Circoviridae sp. ctHC719	UOF81551.1	96.9	458	14	0	954	2327	1	458	1.92e-307	862	UOF81551.1 putative capsid protein [CRESS virus sp.]	Viruses	Monodnaviria	Shotokuvirae	Cressdnaviricota	NA	NA	NA	NA		0	0	0	0	0	0.194066	0.542875	2.8197	2.16077	1.5741	0.53082	2.43295	2.18696	1.91841	0	0	0.965024	0	0	0	0.535964	0.986638	1.74191	0
Clinchsilos190	Clinchsilos190	clidnapec virus 12	4723	Piccovirales sp. ct3qf190	AQN78648.1	53.9	486	224	0	3230	1773	69	554	5.39e-166	524	AQN78648.1 putative protein 3 [Viltain virus]	Viruses	Monodnaviria	Shotokuvirae	Cossaviricota	Quintoviricetes	Piccovirales	Parvoviridae	unclassified Densovirinae		0	0	0	0	0	0	0.290074	0.946505	0.64832	0.301647	1.17252	2.09394	1.57362	1.08315	0.319652	0.210755	0.697545	0.684357	1.37555	0.466896	1.86531	2.10223	1.88454	0
Clinchsilos191-RC	Clinchsilos191-RC	Picobirnavirus sp	1701	unclassified RNA virus sp. ctqqi191	USE07684.1	99.1	348	3	0	540	1583	1	348	1.97e-248	695	USE07684.1 MAG: putative RNA-dependent RNA polymerase, partial [Picobirnavirus sp.]	Viruses	Riboviria	Orthornavirae	Pisuviricota	Duplopiviricetes	Durnavirales	Picobirnaviridae	NA		0	0	0	0	0	0	0	0.782699	0.281534	0	0.385085	0.453823	0	0	0.435471	0	0	0	0.459313	0	2.58139	0.876574	2.27467	2.64471
Clinchsilos192-RC	Clinchsilos192-RC	clirnapec virus 264	7963	Picornavirales sp. ct0z0192	UQB76034.1	35.8	2434	1403	54	780	7829	133	2491	0	1324	UQB76034.1 nonstructural protein [Flumine marna-like virus 3]	Viruses	Riboviria	Orthornavirae	Pisuviricota	Pisoniviricetes	Picornavirales	Marnaviridae	NA		0	0.115296	0	0	0	0	0	0	0.142926	0.299145	0	0	0	0	0	0	0	0	0	0	0	0	0.120555	0
Clinchsilos193	Clinchsilos193	clirnapec virus 65	3052	ssRNA virus sp. ctDJe193	UQB76069.1	39.1	823	466	21	101	2524	70	872	1.27e-160	508	UQB76069.1 RNA-dependent RNA polymerase [Flumine noda-like virus 3]	Viruses	Riboviria	Orthornavirae	Kitrinoviricota	Magsaviricetes	Nodamuvirales	Nodaviridae	NA		0	0	0	0	0	0	0.392769	0	0	0.181072	0	0	0	0	0.235865	0	0.264969	0	0	0	1.89567	1.16075	0.26358	0
Clinchsilos194-RC	Clinchsilos194-RC	clirnapec virus 344	1938	virus sp. ctqnH194	QDH86595.1	49.4	626	297	8	4	1842	91	709	8.31e-191	568	QDH86595.1 MAG: RNA-dependent RNA polymerase [Riboviria sp.]	Viruses	Riboviria	NA	NA	NA	NA	NA	NA		0	0	0	0	0	0	0.650642	0	0.477356	0.346742	0	0	0	0	1.17639	0	0	0	0	0	0.910242	1.36621	0.839837	0.361112
Clinchsilos195	Clinchsilos195	clidnopec virus 15	1729	Circoviridae sp. ctM6Z195	QJI53679.1	74.2	299	77	0	38	934	1	299	1.16e-160	471	QJI53679.1 MAG: replication-associated protein [CRESS virus sp.]	Viruses	Monodnaviria	Shotokuvirae	Cressdnaviricota	NA	NA	NA	NA		0	0	0	0	0	0	0	1.72267	1.50463	0	0	0.280288	0	0	0	0	0	0	0	0	0	0	0	0
Clinchsilos196-RC	Clinchsilos196-RC	clirnapec virus 215	2324	unclassified RNA virus sp. ctC82196	APG78305.1	50.5	519	233	3	788	2320	1	503	2.04e-159	483	APG78305.1 RdRp [Hubei picobirna-like virus 2]	Viruses	Riboviria	Orthornavirae	Pisuviricota	Duplopiviricetes	Durnavirales	Picobirnaviridae	NA		0	0	0.490825	0.711756	1.40128	0.363711	0	0	0	0	0	0	0	0	0	0	0	0	0	0	0	0	0	0
Clinchsilos197-RC	Clinchsilos197-RC	clirnapec virus 199	1334	unclassified RNA virus sp. ctFGp197	QUS52696.1	55.1	430	191	2	41	1327	12	440	3.9e-162	477	QUS52696.1 RNA-dependent RNA polymerase [Mute swan feces associated picobirnavirus 3]	Viruses	Riboviria	Orthornavirae	Pisuviricota	Duplopiviricetes	Durnavirales	Picobirnaviridae	NA		0	0	0	0	0	0	0.428466	0.62614	0.901947	0	0	0	0.336129	0	0.423296	0.323407	0	0	0	0	0	0	0	0
Clinchsilos198	Clinchsilos198	clirnapec virus 45	4496	unclassified RNA virus sp. ctduc198	ASM94017.1	49.8	544	259	6	837	2426	2	545	3.07e-168	527	ASM94017.1 putative replicase, partial [Barns Ness breadcrumb sponge tombus-like virus 3]	Viruses	Riboviria	Orthornavirae	Kitrinoviricota	Tolucaviricetes	Tolivirales	Tombusviridae	unclassified Tombusviridae		0	0	0	0	0.352287	0	1.02046	0.369383	2.99043	2.66816	0	0.963519	0.436687	0.126551	0.330928	0	0.245726	0	0	1.1289	0.836096	0.665676	2.27546	0
Clinchsilos199-RC	Clinchsilos199-RC	clirnapec virus 205	2545	unclassified RNA virus sp. ctOQO199	UNY42033.1	53.2	821	346	16	10	2439	1831	2624	1.07e-263	814	UNY42033.1 MAG: polyprotein [Picornavirales sp.]	Viruses	Riboviria	Orthornavirae	Pisuviricota	Pisoniviricetes	Picornavirales	NA	NA		0	0	0	0	0	0	0	0	0	0	0	0	0	0	0	0	0	0	0	0	0	0	0	0
Clinchsilos2	Clinchsilos2	clidnopec virus 141	1702	virus sp. ct4F92	UOF82200.1	41.1	270	140	9	792	1565	7	269	7.53e-48	179	UOF82200.1 capsid protein [CRESS virus sp.]	Viruses	Monodnaviria	Shotokuvirae	Cressdnaviricota	NA	NA	NA	NA		0	0	0	0	0	0	2.61246	1.60713	1.35072	1.10021	2.57366	1.52165	1.3613	1.06906	0	1.52505	0.302103	1.3399	3.65024	0.828583	0.334508	0.403921	0	0
Clinchsilos20	Clinchsilos20	clidnopec virus 12	2248	Circoviridae sp. ctDg020	QGH72655.1	72	264	74	0	229	1020	2	265	4.3e-140	423	QGH72655.1 MAG: Rep protein [CRESS virus sp. ctczB4]	Viruses	Monodnaviria	Shotokuvirae	Cressdnaviricota	NA	NA	NA	NA		0	0	0	0	0	0	0	0.609052	0.376664	0.23104	0	0.379265	0.309625	0	2.85978	2.36235	0.645804	1.14656	1.58916	0.198472	0.336716	0	0	0.192835
Clinchsilos200-RC	Clinchsilos200-RC	clirnapec virus 283	9096	unclassified RNA virus sp. ctfrF200	UNY42085.1	33.5	2100	1163	48	2865	8774	1	1997	5.07e-292	939	UNY42085.1 MAG: polyprotein, partial [Picornavirales sp.]	Viruses	Riboviria	Orthornavirae	Pisuviricota	Pisoniviricetes	Picornavirales	Dicistroviridae	NA		0	0	0	0	0	0	0	0	0.247394	0	0	0.128628	0	0	0	0	0.138644	0	0	0.445557	0.703516	1.56015	2.30331	0
Clinchsilos201-RC	Clinchsilos201-RC	clirnapec virus 202	3249	unclassified RNA virus sp. ctAZ7201	USE07616.1	54.6	467	205	3	1839	3236	1	461	3.04e-167	511	USE07616.1 MAG: putative RNA-dependent RNA polymerase, partial [Picobirnavirus sp.]	Viruses	Riboviria	Orthornavirae	Pisuviricota	Duplopiviricetes	Durnavirales	Picobirnaviridae	NA		0	0	0	0	0	0	0	0	0	0	0	0	0	0	0.161886	0.983452	0	0	1.82688	0	0	0	0	0
Clinchsilos202-RC	Clinchsilos202-RC	clirnapec virus 271	5379	unclassified RNA virus sp. ctJyh202	UNY42085.1	34.5	1825	974	36	74	5224	303	2013	2.77e-310	956	UNY42085.1 MAG: polyprotein, partial [Picornavirales sp.]	Viruses	Riboviria	Orthornavirae	Pisuviricota	Pisoniviricetes	Picornavirales	Dicistroviridae	NA		0	0	0	0	0	0	0	0	0	0	0	0	0	0	0	0	0	0	0	0	0	0	0.362201	0
Clinchsilos203-RC	Clinchsilos203-RC	clirnapec virus 71	3810	unclassified RNA virus sp. ctVCY203	QUS52665.1	37.2	836	498	12	106	2568	35	858	3.08e-161	516	QUS52665.1 RNA-dependent RNA polymerase [Mute swan feces associated noda-like virus 4]	Viruses	Riboviria	Orthornavirae	Kitrinoviricota	Magsaviricetes	Nodamuvirales	Nodaviridae	NA		0	0	0	0	0	0	1.69278	0	1.28156	0.42448	0.214084	0.652976	0	0	0	0.142126	0	0	0	0	0	0	0	0
Clinchsilos206	Clinchsilos206	clirnapec virus 29	2526	unclassified RNA virus sp. ct9jN206	QRQ90183.1	69.9	492	147	1	1038	2510	1	492	4.89e-263	749	QRQ90183.1 MAG: RNA-dependent RNA polymerase [Riboviria sp.]	Viruses	Riboviria	Orthornavirae	Kitrinoviricota	Tolucaviricetes	Tolivirales	Tombusviridae	NA		0	0	0	0	0	0	1.55198	0.57143	1.09216	0.352191	0.551773	0	0	0	0	0	0	0	0.177898	0.447854	0	0	0	0
Clinchsilos207-RC	Clinchsilos207-RC	clirnapec virus 27	1633	Tombusviridae sp. ctY2u207	QDH89713.1	71.3	334	96	0	475	1476	3	336	8.25e-171	497	QDH89713.1 MAG: RNA-dependent RNA polymerase, partial [Riboviria sp.]	Viruses	Riboviria	Orthornavirae	Kitrinoviricota	Tolucaviricetes	Tolivirales	Tombusviridae	NA		0	0	0	0	0	0	0	0	0.384762	0.293763	0	0.387397	0	0	0	0	0	0	0	0.622216	1.25358	1.3616	0.810265	0
Clinchsilos208-RC	Clinchsilos208-RC	clidnapec virus 16	3222	Piccovirales sp. ct1ks208	AXQ04869.1	50.4	486	235	3	511	1950	113	598	6.78e-155	484	AXQ04869.1 nonstructural protein 1 [Culex densovirus]	Viruses	Monodnaviria	Shotokuvirae	Cossaviricota	Quintoviricetes	Piccovirales	Parvoviridae	NA		0	0	0	0	0	0	0	0.764282	1.03633	0.981146	0.353277	0.978407	0.99778	0.966657	0.744696	1.20082	1.29181	0	0.340579	0	0	0.480968	0.801909	0.469814
Clinchsilos209-RC	Clinchsilos209-RC	clidnopec virus 16	1797	virus sp. ctCMp209	QJI53706.1	74.2	287	74	0	234	1094	6	292	2e-153	453	QJI53706.1 MAG: replication-associated protein [CRESS virus sp.]	Viruses	Monodnaviria	Shotokuvirae	Cressdnaviricota	NA	NA	NA	NA		0	1.55668	0.448284	0.277467	0.905244	0.430536	0	0.638975	0.873671	0.440462	0	0.652213	0.500827	0.430201	0	0.260274	0.29044	0	0	0	0	0.237234	0.622208	0.537487
Clinchsilos21	Clinchsilos21	clidnopec virus 131	2180	virus sp. ctnwd21	UZT54550.1	43.1	311	155	6	67	957	2	304	1.05e-75	259	UZT54550.1 MAG: replication-associated protein [clictolig virus 1]	Viruses	Monodnaviria	Shotokuvirae	Cressdnaviricota	NA	NA	NA	NA		0	1.01095	0.793381	0.239862	0.890429	0	1.4012	4.44293	4.45563	3.94391	1.18965	4.17774	4.18073	3.7322	0	0	0.692228	0	0.337101	0.203413	0.205179	0	0.199847	0.197665
Clinchsilos210	Clinchsilos210	clidnapec virus 7	1574	Parvoviridae sp. ctsFv210	QVW56791.1	71.2	476	133	4	102	1526	30	502	1.7e-244	689	QVW56791.1 MAG: structural protein VP1 [Phylloscopus inornatus ambidensovirus]	Viruses	Monodnaviria	Shotokuvirae	Cossaviricota	Quintoviricetes	Piccovirales	Parvoviridae	Ambidensovirus		0	0	0	0	0	0	0	1.48497	1.01558	1.20536	0.485197	1.12873	0.925648	1.31826	0.629773	1.35323	0.876219	0.366914	1.39025	0	0.74821	0.927761	0.535031	0.254865
Clinchsilos211-RC	Clinchsilos211-RC	clirnapec virus 252	4894	unclassified RNA virus sp. ctr61211	YP_009336781.1	37.9	746	421	13	3	2168	917	1644	8.93e-144	496	YP_009336781.1 hypothetical protein 1 [Changjiang picorna-like virus 13]	Viruses	Riboviria	Orthornavirae	Pisuviricota	Pisoniviricetes	Picornavirales	Dicistroviridae	NA		0	0	0	0	0	0	0	0	0	0	0	0	0	0	0	0	0.130171	0	0	0	1.13492	1.67973	1.16241	0
Clinchsilos212	Clinchsilos212	Crogonang virus 16	3152	unclassified RNA virus sp. ctCfp212	ASM94052.1	38.3	857	461	24	400	2892	20	834	6.12e-152	484	ASM94052.1 hypothetical protein [Barns Ness breadcrumb sponge aquatic picorna-like virus 1]	Viruses	Riboviria	Orthornavirae	Pisuviricota	Pisoniviricetes	Picornavirales	NA	NA		0	0	0	0	0	0.17118	0	0	0.240154	0	0	0	0	0	0.335273	0	0.188266	0	0	0	1.61381	1.16653	1.33872	0.530443
Clinchsilos213-RC	Clinchsilos213-RC	clirnapec virus 183	1908	unclassified RNA virus sp. cturN213	UHR49741.1	61.8	380	137	2	768	1907	1	372	3.21e-142	444	UHR49741.1 MAG: capsid protein [Beihai picorna-like virus 77]	Viruses	Riboviria	Orthornavirae	Pisuviricota	Pisoniviricetes	Picornavirales	NA	NA		1.42721	1.45476	0.267422	0	0	0	0	0	0	0.350481	0	0	0	0	0	0	0	0	0	0	0.227887	0.708159	0.426364	0
Clinchsilos214-RC	Clinchsilos214-RC	Picornavirales sp	9004	Picornavirales sp. ctdXr214	ULF99736.1	92.5	2519	124	2	1231	8784	1	2456	0	4613	ULF99736.1 MAG: polyprotein [Picornavirales sp.]	Viruses	Riboviria	Orthornavirae	Pisuviricota	Pisoniviricetes	Picornavirales	Marnaviridae	NA		0	0	0	0	0	0	0.175631	0.076022	0.360304	1.16663	0	0.206664	0	0	0	0	0.22138	0	0	0	0	0	0.0574668	0
Clinchsilos215	Clinchsilos215	clidnapec virus 8	4819	Piccovirales sp. ctrmW215	QOR29554.1	56	593	229	8	3951	2260	2	591	2.74e-200	616	QOR29554.1 VP1 [Bat associated densovirus]	Viruses	Monodnaviria	Shotokuvirae	Cossaviricota	Quintoviricetes	Piccovirales	Parvoviridae	unclassified Densovirinae		1.09264	2.42861	1.05865	0.335918	1.19673	0.949396	0.419904	1.16383	1.11643	0.49548	0.337533	1.24127	1.07905	0.844896	0	0	0	0	0.475705	0.103889	0.320722	0.18809	0	1.24768
Clinchsilos216-RC	Clinchsilos216-RC	clirnapec virus 323	8367	unclassified RNA virus sp. ctlDk216	YP_009336664.1	26.7	2350	1352	66	1937	8356	803	2991	2.93e-186	653	YP_009336664.1 hypothetical protein [Changjiang picorna-like virus 15]	Viruses	Riboviria	Orthornavirae	Pisuviricota	Pisoniviricetes	Picornavirales	NA	NA		0	0	0.110965	0	0	0	1.27184	0.0812992	0.721427	0.399597	0.353571	0.307611	0	0	1.69845	0.253661	0	0	0	0.210212	0.0920254	0.864608	0.206553	0.138444
Clinchsilos217	Clinchsilos217	clirnapec virus 303	11394	ssRNA virus sp. ctoTV217	YP_009337367.1	29.5	2028	1241	51	1877	7753	28	1936	4.52e-223	751	YP_009337367.1 hypothetical protein 2 [Hubei picorna-like virus 66]	Viruses	Riboviria	Orthornavirae	Pisuviricota	Pisoniviricetes	Picornavirales	Noraviridae	NA		0	0	0	0	0	0.102881	1.23172	0.482996	2.14668	1.76564	0.781191	1.23989	0.05568	0	0.618661	0.0999983	0.261415	0	0	0.957037	1.25908	1.43988	1.80845	0.124127
Clinchsilos218-RC	Clinchsilos218-RC	clirnapec virus 105	1459	ssRNA virus sp. ct4BK218	AHA86928.1	54.3	398	178	3	149	1342	55	448	2.95e-141	424	AHA86928.1 ORF3 [Tombunodavirus UC1]	Viruses	Riboviria	Orthornavirae	NA	NA	NA	NA	NA		0	0	0	0	0	0	0	0	0	0	0	0	0	0	0	0	0.336925	0	0	0	1.49455	2.02968	2.07824	0
Clinchsilos219	Clinchsilos219	clirnapec virus 77	2594	unclassified RNA virus sp. ctGDP219	ADI48250.1	35.1	783	474	16	271	2586	86	845	1.49e-132	431	ADI48250.1 putative RdRp [Bat guano associated nodavirus GF-4n]	Viruses	Riboviria	Orthornavirae	Kitrinoviricota	Magsaviricetes	Nodamuvirales	Nodaviridae	NA		0	0	0	0	0	0	0	0	0	0	0	0	0	0	0	0	0.219945	0	0	0	0	0.177095	0	0.294203
Clinchsilos22	Clinchsilos22	clidnopec virus 29	2413	virus sp. ctgey22	AYP28917.1	68	275	85	1	219	1043	11	282	1.16e-134	411	AYP28917.1 MAG: helicase [CRESS virus sp.]	Viruses	Monodnaviria	Shotokuvirae	Cressdnaviricota	NA	NA	NA	NA		0	0.603164	0	0	0	0.916853	0.285535	1.88258	2.10172	1.99483	0.478854	1.39862	1.79939	2.03783	0.206349	0.669113	1.00923	0.197926	0	0.18744	0.75109	1.37533	1.08229	0
Clinchsilos220-RC	Clinchsilos220-RC	clirnapec virus 18	1606	unclassified RNA virus sp. ctImx220	YP_009336685.1	84.8	237	36	0	894	1604	1	237	4.77e-134	407	YP_009336685.1 hypothetical protein 2 [Hubei tombus-like virus 31]	Viruses	Riboviria	Orthornavirae	Kitrinoviricota	Tolucaviricetes	Tolivirales	NA	NA		0	0	0	0	0	0	0	0	0.29362	0	0	0	0	0	0	0	0	0	0	0	0	0	0.41269	0
Clinchsilos221	Clinchsilos221	Aedes birnavirus	2834	virus sp. ctWKY221	QOE89200.1	92.8	904	65	0	80	2791	1	904	0	1725	QOE89200.1 VP1, partial [Aedes birnavirus]	Viruses	Riboviria	Orthornavirae	Unplaced	Unplaced	Unplaced	Birnaviridae	unclassified Birnaviridae		0	0	0	0	0	0.186771	0	0	0	0	0	0.191223	0	0	0	1.23389	0.399473	0	0.447922	0	1.57633	2.07122	0.370784	0
Clinchsilos223-RC	Clinchsilos223-RC	clirnapec virus 230	9671	unclassified RNA virus sp. ctvQi223	ULF99998.1	43.3	1728	850	26	1573	6537	292	1962	0	1352	ULF99998.1 MAG: hypothetical protein [Marnaviridae sp.]	Viruses	Riboviria	Orthornavirae	Pisuviricota	Pisoniviricetes	Picornavirales	Marnaviridae	NA		0	0.125093	0.353975	0	0.288859	0.338651	2.03233	0.900161	2.57039	1.89512	1.05913	1.74846	0	0.063435	1.47802	0.315482	1.20262	0	0.45503	1.12893	3.53104	2.9707	3.43591	0.373694
Clinchsilos224-RC	Clinchsilos224-RC	clirnapec virus 69	4827	unclassified RNA virus sp. ct87q224	WAY16531.1	35.7	973	569	21	98	2959	435	1369	3.28e-154	518	WAY16531.1 nonstructural polyprotein, partial [Hepelivirales sp.]	Viruses	Riboviria	Orthornavirae	Kitrinoviricota	Alsuviricetes	Hepelivirales	Hepeviridae	unclassified Hepeviridae		1.98392	0	0	0	0	0	0	0	0	0	0	0	0.121523	0	0	0	0	0	0	0	0	0	0	0
Clinchsilos225-RC	Clinchsilos225-RC	clidnopec virus 183	3015	virus sp. ctVrs225	YP_003084291.1	71.9	267	73	1	181	981	1	265	3.39e-138	426	YP_003084291.1 putative Rep protein [Circovirus-like genome RW-E]	Viruses	NA	NA	NA	NA	NA	NA	NA		0	0	0	0	0	0	0	0	0	0	0	0	0	0	1.74635	0.732651	0	0	0	0	0	0	0	0.310037
Clinchsilos227	Clinchsilos227	clirnapec virus 114	3560	unclassified RNA virus sp. ctXJA227	YP_009337803.1	43.2	570	289	10	1162	2856	3	542	1.71e-137	439	YP_009337803.1 hypothetical protein 2 [Hubei tombus-like virus 43]	Viruses	Riboviria	NA	NA	NA	NA	NA	NA		0	0	0	0	0	0.154656	0	0	0.471492	0	0	0	0	0	0.209086	0	0	0	0.133287	0.358007	0.394318	1.16357	0.316698	0
Clinchsilos228	Clinchsilos228	clirnapec virus 201	2007	unclassified RNA virus sp. ctLJK228	YP_009336912.1	54.8	409	174	5	804	2006	1	406	6.71e-136	430	YP_009336912.1 hypothetical protein 2 [Shahe picorna-like virus 1]	Viruses	Riboviria	Orthornavirae	Pisuviricota	Pisoniviricetes	Picornavirales	Marnaviridae	NA		0	0	0	0	0	0	0.886945	0	0	0	0.795266	0.250695	0	0	0	0	0	0	0	0	1.1396	1.21197	0.412756	0
Clinchsilos229-RC	Clinchsilos229-RC	clirnapec virus 171	2822	Iflaviridae sp. ct4JQ229	ACH57393.1	67	935	268	7	32	2821	311	1209	0	1219	ACH57393.1 polyprotein [Infectious flacherie virus]	Viruses	Riboviria	Orthornavirae	Pisuviricota	Pisoniviricetes	Picornavirales	Iflaviridae	Iflavirus		0	0	0	0	0	0	0	0	0	0	0	0	0	0	0	0	0	0	0	0	0.286241	0	0.836843	0
Clinchsilos23	Clinchsilos23	clidnopec virus 150	2153	virus sp. ctww923	WAE42523.1	37.6	287	170	4	2127	1270	1	279	8.67e-53	195	WAE42523.1 MAG: replication associated protein [Cressdnaviricota sp.]	Viruses	Monodnaviria	Shotokuvirae	Cressdnaviricota	NA	NA	NA	NA		0	0	0	0	0	0	1.11345	1.89323	1.85943	1.18468	1.35068	1.791	1.28914	1.35308	0	3.14847	2.66704	0.592375	2.11654	1.93443	0	0	0	0
Clinchsilos230	Clinchsilos230	clirnapec virus 101	2373	unclassified RNA virus sp. ctP66230	QRQ90148.1	61.4	363	133	3	1277	2344	2	364	1.13e-142	439	QRQ90148.1 MAG: hypothetical protein 2, partial [Riboviria sp.]	Viruses	Riboviria	NA	NA	NA	NA	NA	NA		0	0	0	0	0	0	0	0	0	0	0	0	0	0	0	0	0	0	0	0	0.99461	1.43802	0.256529	0
Clinchsilos231	Clinchsilos231	clidnapec virus 18	4071	Piccovirales sp. ctFLn231	QKE54933.1	47.8	446	203	8	76	1365	1	432	2.63e-128	416	QKE54933.1 MAG: nonstructural protein [Parvoviridae sp.]	Viruses	Monodnaviria	Shotokuvirae	Cossaviricota	Quintoviricetes	Piccovirales	Parvoviridae	unclassified Parvoviridae		0	0.20269	0	0	0	0.138008	0.190662	1.19305	1.43004	1.77212	0	1.11828	1.47852	1.72829	0	0.188508	1.09146	0	0.48313	0.829835	0.82343	1.17942	1.36871	0
Clinchsilos232	Clinchsilos232	clidnopec virus 40	1718	Cirlivirales sp. cty2Z232	QCX35032.1	65	306	88	4	703	1590	3	299	3.13e-126	383	QCX35032.1 capsid protein [Blackfly DNA Virus 6]	Viruses	Monodnaviria	Shotokuvirae	Cressdnaviricota	NA	NA	NA	NA		0	0	0	0	0	0	0	0	0	0.988127	0	0	0	1.52263	0	0	0	0	0	0	0	0	0.508452	0
Clinchsilos233	Clinchsilos233	clidnopec virus 102	3230	virus sp. cttJ8233	AQU11772.1	49.4	466	202	8	3050	1689	10	453	2.19e-123	396	AQU11772.1 capsid protein [Cruciviridae sp.]	Viruses	Monodnaviria	Shotokuvirae	Cressdnaviricota	NA	NA	NA	NA		0	0	0	0	0	0	0.310063	1.44191	1.12221	1.16691	0.398474	1.10205	1.46937	1.02748	0	0	0.184561	0	0	0	0	0	0.144382	0
Clinchsilos234	Clinchsilos234	clirnapec virus 102	4720	unclassified RNA virus sp. ctObz234	UHS72145.1	58.3	1423	551	15	428	4615	3	1410	0	1583	UHS72145.1 MAG: hypothetical protein [Tombusviridae sp.]	Viruses	NA	NA	NA	NA	NA	NA	NA		0	0	0	0	0	0	0	0	0	0	0	0	0	0	1.53493	0	0	0	0	0	0.106845	0	0	0
Clinchsilos235	Clinchsilos235	clirnapec virus 54	2745	unclassified RNA virus sp. ctkox235	YP_009333161.1	44.4	498	255	8	1265	2719	46	534	1.98e-122	394	YP_009333161.1 hypothetical protein 2 [Hubei tombus-like virus 32]	Viruses	Riboviria	Orthornavirae	Kitrinoviricota	Tolucaviricetes	Tolivirales	NA	NA		0	0	0	0	0	0	0	0	0	0	0	0	0	0	0	0	0	0	0	0	0	0	0	0
Clinchsilos236-RC	Clinchsilos236-RC	clirnapec virus 47	4063	unclassified RNA virus sp. ctBcC236	YP_009337060.1	47.9	413	210	5	1320	2552	13	422	1.85e-120	393	YP_009337060.1 hypothetical protein 2 [Changjiang tombus-like virus 18]	Viruses	Riboviria	Orthornavirae	Kitrinoviricota	Tolucaviricetes	Tolivirales	NA	NA		0	0	0	0	0	0	0	0	0	0.496542	0	0	0	0	0	0	0	0	0	0	0.121897	0	0.118438	0
Clinchsilos237-RC	Clinchsilos237-RC	Soybean thrips denso-like virus 1	2616	Piccovirales sp. ctcp7237	QQP18766.1	99.7	750	2	0	190	2439	1	750	0	1462	QQP18766.1 nonstructural protein 1 [Soybean thrips denso-like virus 1]	Viruses	Monodnaviria	Shotokuvirae	Cossaviricota	Quintoviricetes	Piccovirales	Parvoviridae	unclassified Densovirinae		0	0	0	0	0	0	0	1.55106	1.26712	1.37901	0	1.38689	1.07998	1.17475	0	0	0	0	0.620909	0	0	0	0.172295	0
Clinchsilos238	Clinchsilos238	clidnopec virus 38	2063	virus sp. cti4r238	QDJ95227.1	66.7	279	91	2	40	873	1	278	8.81e-123	377	QDJ95227.1 replication-associated protein [Capybara virus 10_cap1_55]	Viruses	Monodnaviria	Shotokuvirae	Cressdnaviricota	NA	NA	NA	NA		0	0.337185	0	0	0	0	0.681858	1.67522	1.3436	0.803258	0.337793	1.43485	0.643424	0.861337	0	0	0.262236	0	0.751974	0.212528	0	0	0	0
Clinchsilos239-RC	Clinchsilos239-RC	clirnapec virus 176	2821	unclassified RNA virus sp. ctu74239	ULF99943.1	64	922	328	2	3	2756	1752	2673	0	1166	ULF99943.1 MAG: hypothetical protein [Marnaviridae sp.]	Viruses	Riboviria	Orthornavirae	Pisuviricota	Pisoniviricetes	Picornavirales	Marnaviridae	Marnavirus		0	0	0	0	0	0	0.341061	0	0.423265	0	0	0	0	0	0	0	0	0	0	0	0	0.333929	0	0
Clinchsilos24	Clinchsilos24	clidnopec virus 53	2127	Cirlivirales sp. ctwOO24	QXP07632.1	59.3	305	123	1	1948	1037	1	305	1.57e-118	368	QXP07632.1 MAG: replication associated protein [Arizlama virus]	Viruses	Monodnaviria	Shotokuvirae	Cressdnaviricota	NA	NA	NA	NA		0	0	0	0	0	0	2.30754	2.17611	1.16124	0.736685	2.16077	1.59874	1.16304	0.660427	2.20798	0.436758	0.47862	0	0.279171	0	0	0	0	0
Clinchsilos240	Clinchsilos240	clidnapec virus 24	2852	Piccovirales sp. ctr9j240	QKE55000.1	40.4	567	315	9	716	2380	22	577	2.51e-125	402	QKE55000.1 MAG: nonstructural protein [Parvoviridae sp.]	Viruses	Monodnaviria	Shotokuvirae	Cossaviricota	Quintoviricetes	Piccovirales	Parvoviridae	unclassified Parvoviridae		0	0.549841	0	0	0	0	0.252067	1.56744	1.15623	1.80878	0.514511	1.59333	1.09608	1.7853	0.55304	1.4652	0.601912	0.172741	1.28744	0	0	0	0	0.587014
Clinchsilos241	Clinchsilos241	Grus japonensis ambidensovirus	4973	Parvoviridae sp. ctZj1241	QTE03764.1	98.4	546	9	0	4377	2740	1	546	0	1094	QTE03764.1 MAG: nonstructural protein, partial [Grus japonensis ambidensovirus]	Viruses	Monodnaviria	Shotokuvirae	Cossaviricota	Quintoviricetes	Piccovirales	Parvoviridae	Ambidensovirus		0	0.295289	0	0	0	0	0	0.726694	0.210595	0.438719	0	0.506063	0.287852	0.80293	1.63104	1.50106	1.30295	0	0.0993861	0	0.145227	0.283112	0.869457	0
Clinchsilos242-RC	Clinchsilos242-RC	Crogonang virus 16	1522	unclassified RNA virus sp. ct63E242	APG78915.1	42	509	270	7	24	1520	69	562	3.57e-118	377	APG78915.1 hypothetical protein 2, partial [Beihai picorna-like virus 38]	Viruses	Riboviria	Orthornavirae	Pisuviricota	Pisoniviricetes	Picornavirales	NA	NA		0	0	0	0	0	0	0	0	0	0.61405	0	0	0	0	1.24038	0	0	0	0	0	2.23072	1.4272	3.39811	0
Clinchsilos243-RC	Clinchsilos243-RC	clirnapec virus 37	3609	unclassified RNA virus sp. ctzRN243	USC30183.1	61.3	331	128	0	1082	2074	1	331	3.53e-132	417	USC30183.1 MAG: putative RNA dependent RNA polymerase, partial [Tombusviridae sp.]	Viruses	Riboviria	Orthornavirae	Kitrinoviricota	Tolucaviricetes	Tolivirales	Tombusviridae	NA		0	0	0.223991	0	0	1.79514	0	0	0	0	0	0	0	0	0	0	0	0	0	0	0	0	0	0
Clinchsilos244-RC	Clinchsilos244-RC	clirnapec virus 267	8148	unclassified RNA virus sp. ct7Ck244	YP_009345913.1	35.6	2471	1463	53	787	8079	300	2681	0	1361	YP_009345913.1 hypothetical protein [Beihai picorna-like virus 57]	Viruses	Riboviria	Orthornavirae	Pisuviricota	Pisoniviricetes	Picornavirales	Marnaviridae	NA		0	0	0	0	0	0	2.27317	0.240524	1.36343	0.482094	1.23771	0.694107	0	0	0	0	0	0.127738	0.0633129	0.597358	0	0	0	0
Clinchsilos245	Clinchsilos245	clirnapec virus 232	3572	unclassified RNA virus sp. ctHAm245	USE07616.1	42.8	484	271	5	2060	3505	1	480	3.64e-124	402	USE07616.1 MAG: putative RNA-dependent RNA polymerase, partial [Picobirnavirus sp.]	Viruses	Riboviria	Orthornavirae	Pisuviricota	Duplopiviricetes	Durnavirales	Picobirnaviridae	NA		0	0	0	0	0	0	0	2.50448	0.945424	0	0	2.22757	0.779439	0	0	0	0	0	0	0	0	0	0	0
Clinchsilos246-RC	Clinchsilos246-RC	clidnopec virus 31	1759	Cirlivirales sp. ct9Eg246	QXN75701.1	67.7	266	82	4	809	1603	4	266	4.19e-126	382	QXN75701.1 MAG: replication associated protein [Virus sp.]	Viruses	Monodnaviria	Shotokuvirae	Cressdnaviricota	NA	NA	NA	NA		0	1.32609	0	0	0	0	0	0	0	0	0	0	0	0	0	0.264484	0	0	0	0	0	0	0	0
Clinchsilos247	Clinchsilos247	finch CRESS-DNA virus	2059	Genomoviridae sp. ct3ZJ247	UBQ66280.1	91	199	18	0	1676	1080	1	199	8.12e-132	401	UBQ66280.1 Rep protein [finch CRESS-DNA virus]	Viruses	Monodnaviria	Shotokuvirae	Cressdnaviricota	Repensiviricetes	Geplafuvirales	Genomoviridae	NA		0	0	0	0	0	0	0	0	0	1.47355	0	0	0	0.883561	0	0	0	0	0	0	0	0	0.20916	0
Clinchsilos248	Clinchsilos248	clirnapec virus 260	8614	unclassified RNA virus sp. ct4fP248	UNY42018.1	36.8	1706	979	31	717	5684	62	1718	3.38e-314	986	UNY42018.1 MAG: polyprotein 1 [Picornavirales sp.]	Viruses	Riboviria	Orthornavirae	Pisuviricota	Pisoniviricetes	Picornavirales	Dicistroviridae	NA		0	0	0	0	0	0.131481	0	0	0.212311	0	0.074769	0	0	0	0.154106	0	0.541833	0	0	0	2.22167	2.2392	0.664933	0
Clinchsilos249-RC	Clinchsilos249-RC	clirnapec virus 298	8893	Picornavirales sp. ctO9j249	YP_009329821.1	31.4	2242	1309	46	2317	8892	181	2242	1.71e-301	977	YP_009329821.1 polyprotein [Bivalve RNA virus G3]	Viruses	Riboviria	Orthornavirae	Pisuviricota	Pisoniviricetes	Picornavirales	Marnaviridae	NA		0	0	0	0	0	0	0	0	0.100963	0	0	0	0	0	0.28051	0	0	0	0	0	0	0	0	0.0573982
Clinchsilos25	Clinchsilos25	clidnopec virus 168	1999	Cirlivirales sp. ctP0g25	AUM62027.1	30.1	286	172	8	1854	1060	3	281	4.5e-30	132	AUM62027.1 Rep [uncultured virus]	Viruses	Monodnaviria	Shotokuvirae	Cressdnaviricota	NA	NA	NA	NA		0	0.25707	0	0	0	0	0	1.30009	1.4057	1.59006	0	1.16804	1.6757	1.44732	0	0	0.433174	0	0	0.36229	0	0	0	0
Clinchsilos250-RC	Clinchsilos250-RC	clirnapec virus 44	1825	unclassified RNA virus sp. ctqln250	USC30083.1	49.9	583	285	4	28	1764	438	1017	5.03e-177	539	USC30083.1 MAG: putative RNA-dependent RNA polymerase, partial [Nodaviridae sp.]	Viruses	Riboviria	Orthornavirae	Kitrinoviricota	Magsaviricetes	Nodamuvirales	Nodaviridae	unclassified Nodaviridae		0	0	0	0	0	0	0	0	0.267224	0	0	0	0	0	0.343665	0	0	0	0	0	1.27123	0.850202	1.28212	0
Clinchsilos251	Clinchsilos251	clidnopec virus 1	2038	virus sp. ctgSd251	QKI29033.1	87.1	202	26	0	608	3	1	202	2e-126	386	QKI29033.1 Rep [Lactuca sativa CRESS virus]	Viruses	Monodnaviria	Shotokuvirae	Cressdnaviricota	NA	NA	NA	NA		0	0	0	0	0	0	0.322427	1.30139	0.462908	0.569537	0.253839	0.61034	0.403038	1.01405	1.28699	1.147	0.264644	0	0	0	0	0	0	0
Clinchsilos252-RC	Clinchsilos252-RC	clirnapec virus 103	1227	ssRNA virus sp. cthc9252	QNM36911.1	58.4	358	140	3	162	1211	1	357	3.4e-128	385	QNM36911.1 coat protein [Forsythia suspensa tombusvirus]	Viruses	Riboviria	Orthornavirae	NA	NA	NA	NA	NA		0	0	0	0	0	0.613075	0	0	0	0	0	0	0	0	0	0	0.379122	0	0	1.5754	0	0	0	0
Clinchsilos253-RC	Clinchsilos253-RC	clirnapec virus 288	3752	unclassified RNA virus sp. ctCIx253	AYN75543.1	32.6	1192	714	27	218	3739	41	1161	6.94e-163	528	AYN75543.1 replicative protein [Cragig virus 2]	Viruses	Riboviria	Orthornavirae	Pisuviricota	Pisoniviricetes	Picornavirales	NA	NA		0	0	0	0	0	0	0	0	0	0	0	0	0	0	0.524658	0	0	0	0	0	1.41936	0.742337	0.305037	0
Clinchsilos254-RC	Clinchsilos254-RC	clirnapec virus 173	2335	unclassified RNA virus sp. ctIWD254	ULF99943.1	65.3	752	259	1	6	2255	1889	2640	0	994	ULF99943.1 MAG: hypothetical protein [Marnaviridae sp.]	Viruses	Riboviria	Orthornavirae	Pisuviricota	Pisoniviricetes	Picornavirales	Marnaviridae	Marnavirus		0	0	0	0	0	0	0	0	0.221289	0	0	0	0	0	0	0	0	0	0	0.427035	0	0	1.3204	0
Clinchsilos255-RC	Clinchsilos255-RC	clirnapec virus 278	3227	unclassified RNA virus sp. ctfAK255	UCR92478.1	34.1	807	489	13	690	3044	50	835	8.18e-119	397	UCR92478.1 MAG: capsid protein [Apis dicistrovirus 4]	Viruses	Riboviria	Orthornavirae	Pisuviricota	Pisoniviricetes	Picornavirales	Dicistroviridae	NA		0	0	0	0	0	0	0	0	0	0	0	0	0	0	1.20436	0	0	0	0	0	0	0.147587	0	0
Clinchsilos256	Clinchsilos256	clidnopec virus 65	2039	virus sp. ctmAH256	AXH78100.1	57	305	117	4	1035	151	26	326	5.8e-113	356	AXH78100.1 MAG: helicase [CRESS virus sp.]	Viruses	Monodnaviria	Shotokuvirae	Cressdnaviricota	NA	NA	NA	NA		0	0	0	0	0	0	0	1.47921	0.401741	0.467721	0	0.649327	0.647356	0.600292	0	0	0.264547	0	0	0	0	0.763715	0	0
Clinchsilos258-RC	Clinchsilos258-RC	clirnapec virus 56	2198	unclassified RNA virus sp. ctkzU258	UHS72138.1	43.8	452	242	5	21	1355	26	472	2.24e-113	362	UHS72138.1 MAG: hypothetical protein 2 [Tombusviridae sp.]	Viruses	Riboviria	Orthornavirae	Kitrinoviricota	Tolucaviricetes	Tolivirales	Tombusviridae	NA		0	0	0	0	0	0	0	0	0	0	0	0	0	0	1.41564	0.223001	0	0	0	0.276176	0	0	0	0
Clinchsilos259-RC	Clinchsilos259-RC	clirnapec virus 55	3794	Tombusviridae sp. ctnC3259	UQB76135.1	43.4	512	271	9	751	2259	9	510	1.14e-115	382	UQB76135.1 RNA polymerase [Flumine tombus-like virus 20]	Viruses	Riboviria	Orthornavirae	Kitrinoviricota	Tolucaviricetes	Tolivirales	Tombusviridae	NA		0	0	0	0	0	0.146555	0	0	0	0.262988	0.154286	0	0	0	1.32856	0	0.279129	0	0	0	0.961635	1.53425	0.671478	0
Clinchsilos26	Clinchsilos26	clidnopec virus 3	1884	Cirlivirales sp. ctchj26	QTE03367.1	85.9	184	25	1	281	832	1	183	5.04e-105	326	QTE03367.1 MAG: replication-associated protein [Grus japonensis CRESS-DNA-virus sp.]	Viruses	Monodnaviria	Shotokuvirae	Cressdnaviricota	NA	NA	NA	NA		0	0.268754	0	0	0	0	0.44506	1.87802	1.88752	1.31583	0	1.52443	1.43231	1.25415	0.25018	0.251138	0.449591	0.240412	0.830557	0	0.230139	0.436642	0	0
Clinchsilos260-RC	Clinchsilos260-RC	clirnapec virus 131	2673	unclassified RNA virus sp. ct6Wx260	UHS72097.1	32.3	928	562	29	2	2671	52	951	9.35e-121	402	UHS72097.1 MAG: hypothetical protein 1 [Tombusviridae sp.]	Viruses	Riboviria	NA	NA	NA	NA	NA	NA		0	0	0	0	0	0	0	0	0.557774	0.563235	0	0	0	0	0	0	0	0	0	0	0	0	1.67637	0
Clinchsilos261-RC	Clinchsilos261-RC	clirnapec virus 66	1867	virus sp. ct3XI261	UBY12883.1	39	579	318	8	58	1749	1	559	7.13e-113	360	UBY12883.1 putative structural protein [Hepevirus sp.]	Viruses	Riboviria	Orthornavirae	Kitrinoviricota	Alsuviricetes	Hepelivirales	Hepeviridae	unclassified Hepeviridae		0	0	0	0	0	0.799462	0	0	0	0	0	0	0	0	0	0	0	0	0	0	0.582132	0.841729	0.761634	0.303097
Clinchsilos262-RC	Clinchsilos262-RC	clirnapec virus 302	8723	unclassified RNA virus sp. ctrCw262	YP_009345913.1	31	1357	863	28	2185	6168	587	1899	3.15e-164	583	YP_009345913.1 hypothetical protein [Beihai picorna-like virus 57]	Viruses	Riboviria	Orthornavirae	Pisuviricota	Pisoniviricetes	Picornavirales	Marnaviridae	NA		0	0	0	0	0	0	0	0	0	0	0	0	0	0	0	0	0	0	0	0.0877626	0	0	3.32601	0
Clinchsilos263	Clinchsilos263	clidnopec virus 185	2273	virus sp. ctbWL263	UOF76864.1	67.8	264	82	3	1360	2142	1	264	2.69e-122	377	UOF76864.1 rep protein [CRESS virus sp.]	Viruses	NA	NA	NA	NA	NA	NA	NA		0	0	0	0	0	0	0.298236	0.329744	0	0.310032	0	0.376474	0.226778	0	0	0	0	0.207608	0	0	0	0	0	0
Clinchsilos264	Clinchsilos264	clirnapec virus 316	8202	unclassified RNA virus sp. ctPE5264	UCR92473.1	28.4	1626	995	37	1306	5997	242	1760	4.77e-142	503	UCR92473.1 MAG: polymerase protein [Apis dicistrovirus 2]	Viruses	Riboviria	Orthornavirae	Pisuviricota	Pisoniviricetes	Picornavirales	Dicistroviridae	NA		0	0	0	0	0	0	0.658627	0	1.16498	0.95368	0.252666	0.36884	0	0	1.25309	0.16125	0.08226	0	0.142946	1.1368	0.663844	1.12257	1.23235	0.140822
Clinchsilos266	Clinchsilos266	Picornaviridae sp	2649	unclassified RNA virus sp. ctuA9266	URG14975.1	91	804	72	0	30	2441	1	804	0	1465	URG14975.1 MAG: capsid protein [Picornaviridae sp.]	Viruses	Riboviria	Orthornavirae	Pisuviricota	Pisoniviricetes	Picornavirales	NA	NA		0	0	0.53807	0	0	0	0	0	0	0	0	0	0.274746	0	0.425231	0	0.890963	0	0.171067	0	3.93749	2.13145	1.88501	0
Clinchsilos267-RC	Clinchsilos267-RC	clirnapec virus 53	1713	unclassified RNA virus sp. ct4BN267	YP_009336561.1	45	444	219	6	350	1657	187	613	3.14e-109	351	YP_009336561.1 hypothetical protein 3 [Hubei tombus-like virus 40]	Viruses	Riboviria	Orthornavirae	Kitrinoviricota	Tolucaviricetes	Tolivirales	NA	NA		1.89772	0	0	0	0	0	0	0	0	0.283677	0	0	0	0	0	0	0	0	0	0	0	0	0	0
Clinchsilos268	Clinchsilos268	Genomoviridae sp	2265	Genomoviridae sp. ctyHH268	QJB18651.1	95.9	295	12	0	1327	443	1	295	2.73e-201	580	QJB18651.1 MAG: capsid protein [Genomoviridae sp.]	Viruses	Monodnaviria	Shotokuvirae	Cressdnaviricota	Repensiviricetes	Geplafuvirales	Genomoviridae	unclassified Genomoviridae		0	0	0	0	0	0	0	0.245631	0	1.50065	0	0.614337	0.375888	1.20707	0	0	0	0	0.1944	0	0	0.436131	0.193794	0.191665
Clinchsilos269	Clinchsilos269	clidnopec virus 226	3879	Cirlivirales sp. ctqfw269	QKV51128.1	43.9	519	231	19	353	1765	76	582	5.95e-110	369	QKV51128.1 putative capsid protein [Crucivirus sp.]	Viruses	NA	NA	NA	NA	NA	NA	NA		0	0	0	0	0	0	0.388483	0.367759	0	0	0.593329	0.605432	0.146686	0.200893	0	0.196012	0.798742	1.48614	0.797595	0	0	0	0	0
Clinchsilos27	Clinchsilos27	clidnopec virus 75	1365	Circoviridae sp. ctjL127	YP_009163922.1	55.2	297	128	2	86	976	3	294	6.99e-105	324	YP_009163922.1 putative replication initiation protein [Gammarus sp. amphipod associated circular virus]	Viruses	Monodnaviria	Shotokuvirae	Cressdnaviricota	Arfiviricetes	Cirlivirales	Circoviridae	unclassified Circoviridae		0	0	0	0	0	0	0.422236	1.62984	1.48509	1.37207	0	1.21762	0.980622	1.15749	0	0	0	0	0	0	0	0	0	0
Clinchsilos270-RC	Clinchsilos270-RC	clirnapec virus 28	2237	Tombusviridae sp. ctNBb270	QYA72566.1	70.6	381	110	2	549	1688	1	380	1.57e-190	556	QYA72566.1 coat protein [Cucumber necrosis virus]	Viruses	Riboviria	Orthornavirae	Kitrinoviricota	Tolucaviricetes	Tolivirales	Tombusviridae	Tombusvirus		0	0	0	0	0	0	0.301694	0	0.377901	0.313584	0	0.380507	0	0	0.42164	0	0.246647	0	0	0.199255	1.01771	0.918959	1.31483	0
Clinchsilos271-RC	Clinchsilos271-RC	clirnapec virus 250	8701	unclassified RNA virus sp. ctDNJ271	UNY42020.1	38.6	1821	1017	36	510	5726	10	1811	0	1113	UNY42020.1 MAG: polyprotein 1 [Picornavirales sp.]	Viruses	Riboviria	Orthornavirae	Pisuviricota	Pisoniviricetes	Picornavirales	Dicistroviridae	NA		0	0	0	0	0	0	0.279346	0.0784438	1.63881	1.01851	0	0.235708	0	0	0	0	0	0	0	1.18239	0.514494	1.07489	2.22826	0
Clinchsilos272	Clinchsilos272	clirnapec virus 21	4144	unclassified RNA virus sp. ctnIY272	UHS72174.1	81.4	301	56	0	3242	4144	997	1297	3.26e-153	511	UHS72174.1 MAG: hypothetical protein [Tombusviridae sp.]	Viruses	Riboviria	Orthornavirae	Kitrinoviricota	Tolucaviricetes	Tolivirales	NA	NA		0	0	0	0	0	0	0	0	0	0	0	0	0	0	0	0	0.150064	0	0	0	0	0.955998	1.40548	0
Clinchsilos273	Clinchsilos273	clidnopec virus 218	3353	virus sp. ctXNL273	QMW68741.1	56.7	439	172	8	2639	1356	69	500	5.94e-139	440	QMW68741.1 capsid protein [Crucivirus-264]	Viruses	NA	NA	NA	NA	NA	NA	NA		0	0	0	0	0	0	0	0.729697	0.650381	1.00783	0	0.716674	0.73367	1.1646	1.21272	1.26428	1.05909	0.309357	0.463436	0.142517	0	0	2.51677	0
Clinchsilos274-RC	Clinchsilos274-RC	clirnapec virus 33	3933	unclassified RNA virus sp. ct2W3274	QRQ90148.1	48.8	467	209	12	953	2284	4	463	3.46e-126	410	QRQ90148.1 MAG: hypothetical protein 2, partial [Riboviria sp.]	Viruses	Riboviria	Orthornavirae	Kitrinoviricota	Tolucaviricetes	Tolivirales	Tombusviridae	NA		0	0	0	0	0	0	0	0	0	0	0	0	0	0	0	0	0	0	0	0	2.12999	0.600816	0	0
Clinchsilos275-RC	Clinchsilos275-RC	clirnapec virus 63	3919	unclassified RNA virus sp. ct0XM275	UUW21089.1	39.5	509	298	4	754	2280	3	501	2.7e-108	363	UUW21089.1 MAG: RNA-dependent RNA polymerase [Sanya tombus-like virus 2]	Viruses	Riboviria	Orthornavirae	Kitrinoviricota	Tolucaviricetes	Tolivirales	Tombusviridae	NA		0	0	0	0	0	0	0	0	0	0.533665	0	0	0	0	0	0	0.21871	0	0	0	2.64632	1.92331	0.91121	0
Clinchsilos276-RC	Clinchsilos276-RC	clirnapec virus 111	5950	unclassified RNA virus sp. ctUoW276	APG77202.1	44.7	438	206	9	1795	3042	47	470	7.58e-104	355	APG77202.1 RNA-dependent RNA polymerase [Hubei narna-like virus 8]	Viruses	Riboviria	Orthornavirae	NA	NA	NA	NA	NA		0	0	0	0	0	0	0.194702	0.110419	1.58606	0.808858	0.104482	0.632816	0	0	0	0	0	0	0	0.0859604	0	0	0.415924	0
Clinchsilos277	Clinchsilos277	clirnapec virus 272	8533	unclassified RNA virus sp. ctpij277	UNY42142.1	58.8	573	232	4	5988	7700	2	572	2.61e-211	665	UNY42142.1 MAG: polyprotein 2, partial [Picornavirales sp.]	Viruses	Riboviria	Orthornavirae	Pisuviricota	Pisoniviricetes	Picornavirales	Dicistroviridae	unclassified Dicistroviridae		0	0	0	0	0	0	0	0	2.13068	1.23057	0.139661	0.135912	0.0728574	0	0.647382	0	0.0793433	0	0	0.264682	1.42381	1.14404	1.30014	0.366481
Clinchsilos278	Clinchsilos278	clidnopec virus 4	2231	Genomoviridae sp. ctZyu278	UTM74958.1	85.5	220	32	0	71	730	38	257	4.4e-127	395	UTM74958.1 replication-associated protein [Tick-associated circular DNA virus]	Viruses	Monodnaviria	Shotokuvirae	Cressdnaviricota	Repensiviricetes	Geplafuvirales	Genomoviridae	unclassified Genomoviridae		0	0.85429	0	0.318187	0	0	0	0.334072	0.651035	1.3802	0	0.312611	0.579144	1.03684	0	0	0.684244	0	0	0.523091	0	0	0.939928	0
Clinchsilos279	Clinchsilos279	Skomarfal virus 41	1099	Nodaviridae sp. ctgz5279	ADF97522.1	50.4	353	148	6	47	1099	58	385	2.02e-104	323	ADF97522.1 coat protein [Alphanodavirus HB-2007/CHN]	Viruses	Riboviria	Orthornavirae	Kitrinoviricota	Magsaviricetes	Nodamuvirales	Nodaviridae	NA		0	0	1.30553	0.919711	0	2.55027	0	0	0	0	0	0	0	0	0	0	0	0	0	0	0	0	0	0
Clinchsilos280	Clinchsilos280	clidnopec virus 191	2932	Cirlivirales sp. ctUOm280	GAC77779.1	58.2	263	110	0	673	1461	3	265	9.49e-110	351	GAC77779.1 replication protein [uncultured marine virus]	Viruses	NA	NA	NA	NA	NA	NA	NA		0	0	0	0	0	0	0	0	0.253779	0.317426	0	0.186022	0.185138	0	0	0	0	0	0.363321	0	0	0	0	0
Clinchsilos281-RC	Clinchsilos281-RC	clidnopec virus 50	2536	Circoviridae sp. ctCEd281	QXP07696.1	59.8	266	105	2	101	892	1	266	1.05e-106	340	QXP07696.1 MAG: replication associated protein [Arizlama virus]	Viruses	Monodnaviria	Shotokuvirae	Cressdnaviricota	NA	NA	NA	NA		0.447417	0.736826	0.938707	1.4311	0.191524	0	0	0	0	0	0	0	0	0	0	0	0	0	0	0	0	0	0	0
Clinchsilos282	Clinchsilos282	clidnopec virus 25	1167	Circoviridae sp. ctMK3282	WAE43103.1	69.4	206	62	1	344	958	3	208	2.14e-97	301	WAE43103.1 MAG: replication associated protein [Cressdnaviricota sp.]	Viruses	Monodnaviria	Shotokuvirae	Cressdnaviricota	NA	NA	NA	NA		0	0	0	0	0	0	0	0	0	0	0	0	0	0	0	0	0	0	0	0	0.327997	0.917727	0.93656	0.903022
Clinchsilos283-RC	Clinchsilos283-RC	clirnapec virus 313	4325	unclassified RNA virus sp. ctJLF283	WAQ80627.1	29.3	1448	846	44	295	4320	1459	2834	1.02e-142	498	WAQ80627.1 MAG: hypothetical protein [Fish-associated picorna-like virus 3]	Viruses	Riboviria	Orthornavirae	Pisuviricota	Pisoniviricetes	Picornavirales	Marnaviridae	Marnavirus		0	0	0	0	0	0	0	0	0	0.135146	0	0	0	0	0	0	0.144721	0	0	0	0.667711	1.53805	0.611998	0
Clinchsilos284-RC	Clinchsilos284-RC	clirnapec virus 108	1239	ssRNA virus sp. ctJuh284	WBY66494.1	47.8	404	194	6	7	1179	29	428	5.79e-106	330	WBY66494.1 MAG: putative coat protein [Eriocheir sinensis tombusvirus 4]	Viruses	Riboviria	Orthornavirae	NA	NA	NA	NA	NA		0	0	0	0	0	0	0	0	0	0	0	0	0	0	0	0	0	0	0	0	0.314408	0	0.307095	0
Clinchsilos285-RC	Clinchsilos285-RC	clirnapec virus 193	1947	unclassified RNA virus sp. ctuA6285	URG14903.1	58.2	409	170	1	720	1946	1	408	1.09e-169	508	URG14903.1 MAG: RNA dependent RNA polymerase, partial [Picornaviridae sp.]	Viruses	Riboviria	Orthornavirae	Pisuviricota	Pisoniviricetes	Picornavirales	Marnaviridae	NA		0	0	0	0	0	0.250942	1.00944	0	0	0	0.543267	0	0	0	0	0	0	0	0	0	1.36761	1.16882	0.218605	0.467774
Clinchsilos286	Clinchsilos286	clidnapec virus 21	3236	virus sp. ctYar286	QVW56845.1	44.7	508	238	9	2645	1140	41	511	1.98e-128	412	QVW56845.1 MAG: putative nonstructural protein NS1 [Tarsiger cyanurus ambidensovirus]	Viruses	Monodnaviria	Shotokuvirae	Cossaviricota	Quintoviricetes	Piccovirales	Parvoviridae	Ambidensovirus		0	0	0	0	0.437348	0	0.377817	1.24306	1.35826	1.474	0	1.55487	1.08198	1.53021	0	0	0.412575	0	0.527767	0.343871	0	0.382476	0.201527	0
Clinchsilos287	Clinchsilos287	clirnapec virus 72	1813	ssRNA virus sp. ctfM9287	UQB76069.1	37.1	596	355	11	1	1773	103	683	3.14e-107	355	UQB76069.1 RNA-dependent RNA polymerase [Flumine noda-like virus 3]	Viruses	Riboviria	Orthornavirae	Kitrinoviricota	Magsaviricetes	Nodamuvirales	Nodaviridae	NA		0	0	0	0	0	0	0	0	0	0	0	0	0	0	0	0	0.382941	0	0	0	0	1.68934	0	0
Clinchsilos288	Clinchsilos288	clirnapec virus 265	7724	Picornavirales sp. ctQnS288	UNY42107.1	35.8	679	422	10	5699	7711	57	729	8.51e-112	387	UNY42107.1 MAG: polyprotein 1, partial [Picornavirales sp.]	Viruses	Riboviria	Orthornavirae	Pisuviricota	Pisoniviricetes	Picornavirales	NA	NA		0	0	0	0	0	0.201798	0	0	0	0	0	0	0	0	0	0	0.406557	0	0	0	0	0	0	0.195729
Clinchsilos289	Clinchsilos289	clidnopec virus 24	2125	Circoviridae sp. ct6i2289	AXH74315.1	69.5	285	66	1	4	858	3	266	2.25e-134	407	AXH74315.1 MAG: helicase [CRESS virus sp.]	Viruses	Monodnaviria	Shotokuvirae	Cressdnaviricota	NA	NA	NA	NA		0	0	0	0	0	0	0	1.64307	0.632038	0	0	1.27198	0.322255	0	0	0	0	0	0	0	0	0	0	0
Clinchsilos29	Clinchsilos29	clidnopec virus 110	4610	virus sp. ct3aC29	WAK78040.1	47.9	313	146	4	139	1077	7	302	2.1e-85	298	WAK78040.1 replication associated protein [Miresoil virus 219]	Viruses	Monodnaviria	Shotokuvirae	Cressdnaviricota	NA	NA	NA	NA		0	0.230518	0	0	0	0	1.05937	1.44272	1.01098	0.433349	1.19224	1.66332	1.36127	1.09856	0	0	0	1.13166	1.29193	0.266585	0	0	0	0
Clinchsilos290-RC	Clinchsilos290-RC	clirnapec virus 196	1411	unclassified RNA virus sp. ctktL290	UNY41996.1	56	461	203	0	28	1410	1113	1573	1.58e-173	542	UNY41996.1 MAG: polyprotein 2 [Picornavirales sp.]	Viruses	Riboviria	Orthornavirae	Pisuviricota	Pisoniviricetes	Picornavirales	Marnaviridae	NA		0	0	0	0	0	0	0.413342	0	0	0	0	0	0	0	0	0	0	0	0	0	1.5887	1.11503	0.279393	0
Clinchsilos291	Clinchsilos291	clidnopec virus 63	2784	virus sp. ctjJr291	WAE43216.1	57.5	268	112	1	16	819	5	270	4.58e-105	338	WAE43216.1 MAG: replication associated protein [Cressdnaviricota sp.]	Viruses	Monodnaviria	Shotokuvirae	Cressdnaviricota	NA	NA	NA	NA		0	0	0	0	0	0	0	0	0	0	0	0	0	0	0	0	0	0	0	0	0	0	0	0
Clinchsilos292-RC	Clinchsilos292-RC	clirnapec virus 222	3388	unclassified RNA virus sp. ctLjG292	QDH87819.1	30.8	842	508	20	971	3355	5	818	2.07e-96	338	QDH87819.1 MAG: hypothetical protein H4Bulk4834_000002 [Picornavirales sp.]	Viruses	Riboviria	Orthornavirae	Pisuviricota	Pisoniviricetes	Picornavirales	NA	NA		0	0	0	0	0	0	0	0	0.163753	0.335458	0	0	0	0	0	0	0	0	0	0	0	0	0.560137	0
Clinchsilos293-RC	Clinchsilos293-RC	clirnapec virus 329	5519	unclassified RNA virus sp. ctDjT293	QUS52703.1	25.4	1759	1046	48	640	5466	1177	2818	1.8e-107	396	QUS52703.1 polyprotein [Mute swan feces associated picorna-like virus 7]	Viruses	Riboviria	Orthornavirae	Pisuviricota	Pisoniviricetes	Picornavirales	Dicistroviridae	NA		0	0	0	0	0	0	0	0	0	0	0	0	0	0	0	0	0.2855	0	0	0	1.85713	1.74093	0.682	0
Clinchsilos294	Clinchsilos294	clirnapec virus 78	4159	ssRNA virus sp. cthTy294	UQB76069.1	34.4	883	543	18	19	2616	13	876	2.3e-133	445	UQB76069.1 RNA-dependent RNA polymerase [Flumine noda-like virus 3]	Viruses	Riboviria	Orthornavirae	Kitrinoviricota	Magsaviricetes	Nodamuvirales	Nodaviridae	NA		0	0	0	0	0	0	0	0	0.242086	0.139757	0	0	0	0	0	0	0	0	0	0.211192	0	0.64877	1.833	0
Clinchsilos295	Clinchsilos295	clidnopec virus 224	3598	Circoviridae sp. ctA99295	QMW68903.1	45.9	462	234	7	3024	1654	48	498	1.16e-121	396	QMW68903.1 capsid protein [Crucivirus-432]	Viruses	NA	NA	NA	NA	NA	NA	NA		0	0	0	0	0	0	0	0	0	0	0.161303	0	0	0	0	0.260057	0	0	0	0	1.89829	0.134489	0.23251	0
Clinchsilos296-RC	Clinchsilos296-RC	clirnapec virus 240	3162	unclassified RNA virus sp. ctpnT296	YP_009345913.1	40.6	1079	565	23	6	3161	1591	2620	1.31e-226	723	YP_009345913.1 hypothetical protein [Beihai picorna-like virus 57]	Viruses	Riboviria	Orthornavirae	Pisuviricota	Pisoniviricetes	Picornavirales	Marnaviridae	NA		0	0	0	0	0	0	0.383682	0	1.50733	1.60687	0	0.174874	0	0	0	0.166282	0	0	0	0.208925	0.210729	0.261515	0.604385	0
Clinchsilos297-RC	Clinchsilos297-RC	clirnapec virus 86	3821	ssRNA virus sp. ctdo3297	UQB76069.1	29.4	901	597	20	150	2771	35	923	1.16e-102	359	UQB76069.1 RNA-dependent RNA polymerase [Flumine noda-like virus 3]	Viruses	Riboviria	Orthornavirae	Kitrinoviricota	Magsaviricetes	Nodamuvirales	Nodaviridae	NA		0	0	0	0	0	0	0	0	0	0	0	0	0	0	0	0	0	0	0	0	0.128576	0	0.778204	0
Clinchsilos298-RC	Clinchsilos298-RC	clirnapec virus 210	8297	unclassified RNA virus sp. cte03298	UNY42108.1	33.1	881	494	20	5217	7808	32	834	2.13e-119	412	UNY42108.1 MAG: polyprotein 2 [Picornavirales sp.]	Viruses	Riboviria	Orthornavirae	Pisuviricota	Pisoniviricetes	Picornavirales	NA	NA		0	0	0	0	0	0	1.03627	0.286505	1.04527	0.349639	0.497694	0.743104	0	0	1.6282	0.132121	0.261167	0.0674083	0.301426	0.251594	2.40714	1.63215	0.754556	0
Clinchsilos299-RC	Clinchsilos299-RC	clidnopec virus 86	1276	virus sp. ctmiL299	UOF82351.1	52.2	291	135	3	303	1175	9	295	2.53e-98	306	UOF82351.1 rep protein [CRESS virus sp.]	Viruses	Monodnaviria	Shotokuvirae	Cressdnaviricota	NA	NA	NA	NA		0	0	0	0	0	0	0	0	0	0	0	0	0	0	1.66683	0.589953	0.3693	0	0.544746	0	2.57464	0.786578	0.300664	0
Clinchsilos3	Clinchsilos3	clidnopec virus 77	954	Circoviridae sp. ctS0B3	AXQ66224.1	54.7	256	115	1	47	811	5	260	4.73e-100	306	AXQ66224.1 MAG: putative viral replication protein [Circoviridae sp.]	Viruses	Monodnaviria	Shotokuvirae	Cressdnaviricota	NA	NA	NA	NA		0	0	0.785785	0	0	0	0.756186	1.37235	1.03177	0	0	1.31639	1.12231	0.989835	2.99842	1.21648	1.10222	0.786116	1.11608	0	3.32079	1.65793	1.17668	0.473589
Clinchsilos30	Clinchsilos30	clidnopec virus 216	3334	virus sp. ctcZN30	QMW68741.1	59	441	158	8	3057	1774	69	499	2.85e-147	461	QMW68741.1 capsid protein [Crucivirus-264]	Viruses	NA	NA	NA	NA	NA	NA	NA		0	0	0	0	0	0	0.223501	0.486653	0.456612	0.776138	0	0.554638	0.491874	0.572545	1.45505	1.63822	0.749521	0.310616	0.403849	0	0	0	0.874791	0
Clinchsilos300	Clinchsilos300	clidnopec virus 187	1959	virus sp. ctGNF300	UOF76671.1	63.7	234	84	1	1258	1956	10	243	5.97e-102	322	UOF76671.1 rep protein [CRESS virus sp.]	Viruses	NA	NA	NA	NA	NA	NA	NA		0	0	0	0	0	0	0	0	0	0	0	0	0	0	0	0	0.272563	0	0	0	0	0.636822	1.92212	0
Clinchsilos301-RC	Clinchsilos301-RC	clirnapec virus 59	3995	unclassified RNA virus sp. ctVdJ301	USN25154.1	37	603	322	13	569	2353	56	608	3.51e-96	334	USN25154.1 MAG: putative RNA dependent RNA polymerase, partial [Tombusviridae sp. gcode 16]	Viruses	Riboviria	Orthornavirae	Kitrinoviricota	Tolucaviricetes	Tolivirales	Tombusviridae	NA		0	0	0	0	0	0	0	0	0.997089	0.47363	0	0	0	0	0	0	0	0	0	0	0	0	0	0
Clinchsilos302	Clinchsilos302	clidnopec virus 33	1155	virus sp. ctheP302	CAB9531736.1	67.2	247	80	1	384	1121	36	282	3.34e-113	342	CAB9531736.1 Para-Rep [Seminavis robusta]	Viruses	Monodnaviria	Shotokuvirae	Cressdnaviricota	NA	NA	NA	NA		0	0	0	0	0	0	0	0	0	0	0	0	0	0	0.995415	0.550746	0	0	0	0	2.69919	0.642683	0	0
Clinchsilos303	Clinchsilos303	clidnopec virus 134	2610	virus sp. ctQb6303	QMP82100.1	42.7	393	217	6	934	2100	87	475	5.12e-88	299	QMP82100.1 MAG: hypothetical protein [Polar freshwater circular DNA virus]	Viruses	Monodnaviria	Shotokuvirae	Cressdnaviricota	NA	NA	NA	NA		0	0	0	0	0	0	0	1.15226	0.528662	0.400066	0.541601	1.22056	0.971285	0.652872	0	1.07993	0.297323	1.36955	2.03069	0.828545	0	0	0	0
Clinchsilos304-RC	Clinchsilos304-RC	clirnapec virus 292	5013	unclassified RNA virus sp. ctVQR304	DAZ87873.1	32.1	1585	931	43	319	4827	557	2077	9.27e-187	626	DAZ87873.1 TPA_asm: hypothetical protein, partial [Dugejap virus 4]	Viruses	Riboviria	Orthornavirae	Pisuviricota	Pisoniviricetes	Picornavirales	Dicistroviridae	NA		0	0	0	0	0	0	0.16065	0	0	0.410729	0	0	0	0	0	0	0	0	0	0	0	0	0.140245	0
Clinchsilos305-RC	Clinchsilos305-RC	clirnapec virus 299	5140	unclassified RNA virus sp. ctkDb305	ULF99705.1	24.7	1240	786	44	719	4210	729	1896	5.65e-61	246	ULF99705.1 MAG: hypothetical protein [Picornavirales sp.]	Viruses	Riboviria	Orthornavirae	Pisuviricota	Pisoniviricetes	Picornavirales	NA	NA		0	0	0	0	0	0	0	0	0	0	0	0	0	0	1.38253	0.109571	0	0	0	0	0.0990353	0	0	0
Clinchsilos306-RC	Clinchsilos306-RC	clirnapec virus 306	5200	unclassified RNA virus sp. ctcl6306	ULF99974.1	30.6	1229	733	27	1683	5174	369	1542	3.26e-141	499	ULF99974.1 MAG: polyprotein [Marnaviridae sp.]	Viruses	Riboviria	Orthornavirae	Pisuviricota	Pisoniviricetes	Picornavirales	NA	NA		0	0	0	0	0	0	0	0	0.113407	0.206079	0	0	0	0	0	0	0	0	0	0.641577	0	0.211624	1.22848	0.0939968
Clinchsilos307-RC	Clinchsilos307-RC	clidnopec virus 94	1007	virus sp. ctWHh307	AJD07481.1	50.9	275	126	4	167	988	4	270	2e-89	279	AJD07481.1 replication-associated protein [Odonata-associated circular virus-12]	Viruses	Monodnaviria	Shotokuvirae	Cressdnaviricota	NA	NA	NA	NA		0	0.532035	0	0	0	0	0	0	0	0	0	0	0	0	0	0	0	0	0	0	0	0	0	0
Clinchsilos308	Clinchsilos308	clidnopec virus 36	3992	virus sp. ctwGV308	UOF76832.1	66.7	297	98	1	3120	2233	1	297	2.46e-137	434	UOF76832.1 rep protein [CRESS virus sp.]	Viruses	Monodnaviria	Shotokuvirae	Cressdnaviricota	NA	NA	NA	NA		0	0	0	0	0	0	0	0	0	0	0	0	0	0	0	0	0	0	2.16612	0.362659	0	0	0	0
Clinchsilos309	Clinchsilos309	clirnapec virus 13	2977	circular genetic element sp. ctEys309	NA	NA	NA	NA	NA	NA	NA	NA	NA	NA	NA	NA	Viruses	Riboviria	Orthornavirae	Duplornaviricota	Chrymotiviricetes	Ghabrivirales	Totiviridae	NA		0	0.18814	0	0	0	0	0	1.76553	2.22611	0.184787	0	1.66051	1.4586	0	0	0	0.588017	0	0	0	0	0.219596	0.154697	0
Clinchsilos31	Clinchsilos31	clidnopec virus 215	4372	Cirlivirales sp. ctmBk31	UZT54558.1	51.5	507	201	12	4049	2601	89	574	4.58e-133	434	UZT54558.1 MAG: capsid protein [clictolig virus 4]	Viruses	NA	NA	NA	NA	NA	NA	NA		0	0	0	2.29514	0.511952	3.00652	0	0	0	0	0	0	0	0	0	0	0.524698	0	0	0	0	0.113515	0	0
Clinchsilos310	Clinchsilos310	clidnopec virus 55	1486	Circoviridae sp. ctyLj310	WAQ80636.1	58.8	262	107	1	449	1231	2	263	3.91e-103	321	WAQ80636.1 MAG: replication-associated protein [Fish-associated circovirus]	Viruses	Monodnaviria	Shotokuvirae	Cressdnaviricota	Arfiviricetes	Cirlivirales	Circoviridae	Circovirus		0	0	0	0	0	0	0.604224	1.36218	0.946029	0.621941	0.987323	1.18306	0.947743	0.30611	0	0	0	0.58121	1.31791	0	0	0	0	0
Clinchsilos311	Clinchsilos311	clirnapec virus 247	1778	unclassified RNA virus sp. ctBy0311	AVA30706.1	39.2	436	246	6	467	1726	47	479	8.88e-88	298	AVA30706.1 capsid protein, partial [Dicistroviridae sp.]	Viruses	Riboviria	Orthornavirae	Pisuviricota	Pisoniviricetes	Picornavirales	Dicistroviridae	unclassified Dicistroviridae		0	0	0	0	0	0	0.963931	0	0	0.275995	0	0	0	0	0.261373	0	0	0	0	1.65271	0	0	0	0
Clinchsilos312-RC	Clinchsilos312-RC	clirnapec virus 112	4621	unclassified RNA virus sp. ctiqL312	USC30197.1	56.2	349	145	4	3568	4611	1	342	6.94e-121	394	USC30197.1 MAG: putative RNA dependent RNA polymerase, partial [Tombusviridae sp.]	Viruses	Riboviria	NA	NA	NA	NA	NA	NA		0	0	0	0	0	0	0	0	0	0	0	0	0	0	0	0	0	0	0	0	0	0	0	0
Clinchsilos313	Clinchsilos313	clirnapec virus 317	7728	Picornavirales sp. ctAxD313	YP_009329821.1	28	2491	1171	56	1118	7708	109	2257	2.07e-243	809	YP_009329821.1 polyprotein [Bivalve RNA virus G3]	Viruses	Riboviria	Orthornavirae	Pisuviricota	Pisoniviricetes	Picornavirales	NA	NA		0	0	0	0	0	0	0	0	0.146614	0.420678	0	0	0	0	0	0	0	0	0	0.0676363	0	0	1.17879	0
Clinchsilos314-RC	Clinchsilos314-RC	Aedes birnavirus	3889	Birnaviridae sp. ctSK9314	QOE89201.1	96.8	1240	39	1	103	3822	1	1239	0	2314	QOE89201.1 polyprotein, partial [Aedes birnavirus]	Viruses	Riboviria	Orthornavirae	Unplaced	Unplaced	Unplaced	Birnaviridae	unclassified Birnaviridae		0	0	0	0	0	0	0	0.323722	0	0	0	0	0	0	0	1.64019	0.633324	0	0.260562	0	0.880883	2.26803	0.993168	0
Clinchsilos315-RC	Clinchsilos315-RC	Crogonang virus 79	1491	unclassified RNA virus sp. ctMuO315	DAZ87922.1	48.1	501	247	7	1	1482	1652	2146	5.75e-138	451	DAZ87922.1 TPA_asm: hypothetical protein [Phagomor virus 3]	Viruses	Riboviria	Orthornavirae	Pisuviricota	Pisoniviricetes	Picornavirales	Dicistroviridae	NA		0.518292	0.318602	0.877057	0	0	1.50024	0	0	0.712879	0	0	0	0	0	0	0	0	0	0	0.272644	0	0	0	0
Clinchsilos316-RC	Clinchsilos316-RC	clirnapec virus 61	3536	unclassified RNA virus sp. ct65I316	QDH91576.1	40.5	442	242	7	1654	2967	1	425	1.56e-82	290	QDH91576.1 MAG: RNA-dependent RNA polymerase [Riboviria sp.]	Viruses	Riboviria	Orthornavirae	Kitrinoviricota	Tolucaviricetes	Tolivirales	Tombusviridae	NA		0	0	0	0	0	0	0	0	1.46366	1.3377	0	0	0	0	0	0	0	0	0	1.1706	0	0	0	0
Clinchsilos317	Clinchsilos317	clirnapec virus 137	2548	unclassified RNA virus sp. ctFFk317	YP_009336793.1	30.2	705	455	18	70	2157	416	1092	3.61e-76	281	YP_009336793.1 hypothetical protein 2 [Beihai tombus-like virus 17]	Viruses	Riboviria	NA	NA	NA	NA	NA	NA		0	0	0	0	0	0	0	0	0	0.285431	0	0	0	0	0	0	0	0	0	0	0	0	0.243016	0
Clinchsilos318	Clinchsilos318	clirnapec virus 181	2606	unclassified RNA virus sp. ctF5Q318	UCS96397.1	62.2	362	136	1	1517	2602	1	361	1.77e-156	473	UCS96397.1 MAG: hypothetical protein [Riboviria sp.]	Viruses	Riboviria	Orthornavirae	Pisuviricota	Pisoniviricetes	Sobelivirales	Solemoviridae	NA		0.273381	0	0	0	0	0	0	0	0.529131	0	0	0	0	0	1.20207	0	0.219149	0	0	0.844906	1.60643	1.73937	1.21478	0
Clinchsilos319	Clinchsilos319	clidnopec virus 221	1658	virus sp. ctXLb319	QKV51315.1	51.2	258	122	3	799	1560	7	264	1.28e-86	280	QKV51315.1 putative replication associated protein [Crucivirus sp.]	Viruses	NA	NA	NA	NA	NA	NA	NA		0	3.26367	0	0	0	0	0	0	0.286874	0.463067	0	0	0	0.624357	0	0	0	0	0	0	0	0	0.938673	0
Clinchsilos32	Clinchsilos32	clidnopec virus 44	4179	virus sp. ct0oM32	YP_009259555.1	62.1	177	67	0	1426	1956	134	310	1.76e-64	234	YP_009259555.1 replication initiation associated protein [Circular ssDNA virus sp.]	Viruses	Monodnaviria	Shotokuvirae	Cressdnaviricota	NA	NA	NA	NA		0	2.13659	0	0	0	1.9123	0	0	0	0	0	0	0	0	0	0	0.207886	0	0	0	0	0	0	0
Clinchsilos320	Clinchsilos320	clidnopec virus 35	1982	Circoviridae sp. ctzQr320	YP_009163915.1	46	309	154	6	1053	1967	2	301	1.36e-82	273	YP_009163915.1 putative replication initiation protein [Hermit crab associated circular virus]	Viruses	Monodnaviria	Shotokuvirae	Cressdnaviricota	NA	NA	NA	NA		0	0	0	0	0	0	0	0.501424	0.524866	0.932851	0	0.81537	0.838708	1.25243	0	0.325587	0.499335	0	0	0	0.52177	0.916361	1.26371	0
Clinchsilos321	Clinchsilos321	clidnapec virus 22	2225	Piccovirales sp. ctS3p321	QVW56845.1	41	442	240	5	900	2219	47	469	2.33e-105	343	QVW56845.1 MAG: putative nonstructural protein NS1 [Tarsiger cyanurus ambidensovirus]	Viruses	Monodnaviria	Shotokuvirae	Cossaviricota	Quintoviricetes	Piccovirales	Parvoviridae	Ambidensovirus		0	0	0	0	0	0	0.302866	1.5816	0.901662	1.10408	0.237376	1.26156	0.973397	1.37214	0	0.366592	0	0	0.197208	0	0.20186	0.200568	0	0
Clinchsilos322	Clinchsilos322	clidnopec virus 103	3617	virus sp. ctoHM322	QTE03568.1	52	294	135	4	3470	2589	15	302	1.39e-91	310	QTE03568.1 MAG: putative replication protein [Syrmaticus reevesii CRESS-DNA-virus sp.]	Viruses	Monodnaviria	Shotokuvirae	Cressdnaviricota	NA	NA	NA	NA		0	0	0	0	0	0	0	0	0	1.16231	0	0	0	1.72716	0	0	0	0	0	0	0	0	0	0
Clinchsilos324-RC	Clinchsilos324-RC	clirnapec virus 50	3260	unclassified RNA virus sp. ctDRd324	USC30249.1	43.8	381	200	7	915	2030	1	376	1.08e-87	298	USC30249.1 MAG: putative RNA dependent RNA polymerase, partial [Tombusviridae sp.]	Viruses	Riboviria	Orthornavirae	Kitrinoviricota	Tolucaviricetes	Tolivirales	NA	NA		0	0	0	0	0	0	1.19861	0	0.897712	0.833247	0.509722	0.589434	0	0	0.948344	0	0	0	0	0.531085	1.69603	1.5058	0.769702	0
Clinchsilos325-RC	Clinchsilos325-RC	clirnapec virus 258	2914	Picornavirales sp. ctzH3325	YP_009329821.1	30.7	984	619	22	44	2908	1209	2158	1.09e-123	428	YP_009329821.1 polyprotein [Bivalve RNA virus G3]	Viruses	Riboviria	Orthornavirae	Pisuviricota	Pisoniviricetes	Picornavirales	Marnaviridae	NA		0	0	0	0	0	0	0	0	0	0	0	0	0	0	0	0	0.200568	0	0	0	0.279572	1.33926	1.27699	0
Clinchsilos326-RC	Clinchsilos326-RC	clirnapec virus 165	3955	unclassified RNA virus sp. ctQNp326	UNY42033.1	69.5	1340	383	7	2	3955	306	1641	0	1925	UNY42033.1 MAG: polyprotein [Picornavirales sp.]	Viruses	Riboviria	Orthornavirae	Pisuviricota	Pisoniviricetes	Picornavirales	Marnaviridae	NA		0	0	0	0	0	0	0	0	0	0	0	0	0	0	0.137067	0	0	0	0	0	0	0	0.171179	0
Clinchsilos327	Clinchsilos327	clirnapec virus 123	4393	unclassified RNA virus sp. ct91C327	YP_009342067.1	37.4	578	328	14	881	2599	290	838	2.08e-86	313	YP_009342067.1 RNA-dependent RNA polymerase [Wenzhou weivirus-like virus 1]	Viruses	Riboviria	NA	NA	NA	NA	NA	NA		0	0	0	0	0	0	1.85578	0.296719	1.09619	0.278406	0.849932	0.722834	0	0	0	0	0	0.119627	0.558694	1.06716	0	0.113038	0	0
Clinchsilos328	Clinchsilos328	clidnopec virus 78	1576	virus sp. ctCTI328	AYP28908.1	54.4	342	138	6	306	1322	1	327	2.17e-125	382	AYP28908.1 MAG: helicase [CRESS virus sp.]	Viruses	Monodnaviria	Shotokuvirae	Cressdnaviricota	NA	NA	NA	NA		0	1.41652	0	0	0	0	0	0	0	0.54462	0	0	0	0	0	0	0	0	0	0	0	0	0	0
Clinchsilos329	Clinchsilos329	clidnopec virus 88	2943	virus sp. cteRT329	YP_009117078.1	52.1	286	124	6	859	1686	1	283	1.85e-82	279	YP_009117078.1 replication-associated protein [Sewage-associated circular DNA virus-33]	Viruses	Monodnaviria	Shotokuvirae	Cressdnaviricota	NA	NA	NA	NA		0.522283	2.29704	0.541944	0	0	0	0	0	0	0	0	0	0	0	0	0	0	0	0	0	0	0	0	0
Clinchsilos33	Clinchsilos33	clidnopec virus 91	3694	virus sp. ctMpM33	AOV86331.1	51.7	350	164	3	429	1475	1	346	8.82e-117	379	AOV86331.1 putative rep protein [uncultured virus]	Viruses	Monodnaviria	Shotokuvirae	Cressdnaviricota	NA	NA	NA	NA		0	0	0	0	0	0.261141	0.606075	1.33278	0.96336	0.685435	0.609237	0.925671	0.993893	0.816803	1.44742	1.79445	0.713259	0.869891	1.11781	0	1.55326	1.31433	0.897455	1.72603
Clinchsilos330	Clinchsilos330	clidnopec virus 8	2198	Genomoviridae sp. ctDix330	QTE03631.1	78.1	297	18	1	1308	2198	3	252	7.6e-160	476	QTE03631.1 MAG: replication-associated protein [Luscinia calliope Genomoviridae sp.]	Viruses	Monodnaviria	Shotokuvirae	Cressdnaviricota	Repensiviricetes	Geplafuvirales	Genomoviridae	unclassified Genomoviridae		0	1.71325	0	0	0	0	0	0	0.382356	0.694659	0	0.315945	0.383489	0.614253	0	0	0	0	0	0	0	0	0.271685	0
Clinchsilos331-RC	Clinchsilos331-RC	clirnapec virus 117	1651	unclassified RNA virus sp. ctZfb331	YP_009333342.1	42	398	220	3	2	1189	1304	1692	6.14e-84	297	YP_009333342.1 hypothetical protein 1 [Beihai paphia shell virus 2]	Viruses	Riboviria	NA	NA	NA	NA	NA	NA		0	0	0	0	0	0	0	0	0	0	0	0	0	0	0	0	0	0	0	0.758372	0	0	0	0
Clinchsilos332	Clinchsilos332	clidnopec virus 219	1633	virus sp. ctoKI332	QKV51179.1	52.3	266	124	3	7	795	7	272	2.88e-89	287	QKV51179.1 putative replication associated protein [Crucivirus sp.]	Viruses	NA	NA	NA	NA	NA	NA	NA		0	0	0	0	0	0	0	0	0	0	0	0	0.385899	0	0	0	0	0	0	0	0	0	0.33648	0
Clinchsilos333	Clinchsilos333	clidnapec virus 15	5340	Piccovirales sp. ct0Qd333	QRQ90270.1	52.2	341	163	0	1545	2567	233	573	1.71e-109	373	QRQ90270.1 MAG: nonstructural protein [Parvoviridae sp.]	Viruses	Monodnaviria	Shotokuvirae	Cossaviricota	Quintoviricetes	Piccovirales	Parvoviridae	unclassified Parvoviridae		0	0	0	0	0	0	0.26491	1.50028	1.13016	1.12767	0.400586	1.58799	1.51412	1.25053	0.292689	1.10985	1.11964	0.470798	1.48537	0.295683	1.0645	1.87283	1.72431	0.167499
Clinchsilos334	Clinchsilos334	clirnapec virus 89	3044	unclassified RNA virus sp. ct0H8334	USN25193.1	25.1	363	213	11	1554	2621	480	790	2.12e-11	82	USN25193.1 MAG: putative RNA dependent RNA polymerase, partial [Tombusviridae sp. gcode 6]	Viruses	Riboviria	Orthornavirae	Kitrinoviricota	Tolucaviricetes	Tolivirales	NA	NA		0	0	2.15096	0	0	2.3713	0	0	0	0	0	0	0	0	0	0.294282	0	0	0	0	0	0	0.39176	0
Clinchsilos335	Clinchsilos335	clidnopec virus 72	1121	virus sp. ctJgD335	AXQ65576.1	55.6	389	77	4	167	1039	89	383	3e-111	341	MAG: putative viral replication protein [Cressdnaviricota sp.]	Viruses	Monodnaviria	Shotokuvirae	Cressdnaviricota	NA	NA	NA	NA		0	0	0	0	0	0	0	0	0	0	0	0.25514	0	0	1.54934	0.459469	0	0	0	0	2.67912	1.01384	0.469642	0
Clinchsilos336	Clinchsilos336	clidnapec virus 26	5858	Piccovirales sp. ctw6D336	WEY02531.1	37.8	550	314	10	4058	5680	20	550	8.44e-99	342	WEY02531.1 MAG: NS1 [Canine parvovirus]	Viruses	Monodnaviria	Shotokuvirae	Cossaviricota	Quintoviricetes	Piccovirales	Parvoviridae	Ambidensovirus		0	0	0	0	0.0934031	0	0	0	0	0	0	0	0	0	0	0.177135	0.238034	0	0	0	0	0	0	0
Clinchsilos337-RC	Clinchsilos337-RC	clidnapec virus 17	2067	Parvoviridae sp. ctjPS337	WEY02527.1	50.2	450	206	6	530	1876	86	518	1.35e-135	419	WEY02527.1 MAG: structural protein VP1 [Canine parvovirus]	Viruses	Monodnaviria	Shotokuvirae	Cossaviricota	Quintoviricetes	Piccovirales	Parvoviridae	Ambidensovirus		0	0	0	0	0	0	0	1.29556	0.796211	0.916783	0	1.15451	0.869774	0.838009	0	0	0	0	0	0	0	0	0	0
Clinchsilos338	Clinchsilos338	clirnapec virus 241	4422	Picornavirales sp. ctaMQ338	YP_009329821.1	29.4	1443	891	44	249	4421	775	2141	1.13e-146	509	YP_009329821.1 polyprotein [Bivalve RNA virus G3]	Viruses	Riboviria	Orthornavirae	Pisuviricota	Pisoniviricetes	Picornavirales	Marnaviridae	NA		0	0	0	0	0	0	0	0	0	0	0	0	0	0	0	0	0.142013	0	0	0	0	0	0.235573	0.195433
Clinchsilos339-RC	Clinchsilos339-RC	clidnopec virus 98	1114	unclassified RNA virus sp. ct2KV339	AXH73059.1	50.2	255	123	3	8	769	199	450	9.34e-70	238	AXH73059.1 MAG: viral coat protein [CRESS virus sp.]	Viruses	Monodnaviria	Shotokuvirae	Cressdnaviricota	NA	NA	NA	NA		0	0	0	0	0	0	0	0	0	0	0	0	0	0	0	0	0	0	0	0	0	0	0	0
Clinchsilos34	Clinchsilos34	clirnapec virus 127	4088	Cirlivirales sp. ct2UF34	QXP07867.1	34.9	464	220	12	2427	3659	17	451	7.85e-55	213	QXP07867.1 MAG: putative capsid protein [Arizlama virus]	Viruses	Riboviria	Orthornavirae	NA	NA	NA	NA	NA		0	0	0.253929	0	0	0	0	0.152702	3.15651	0.293476	0	0.332536	3.74266	0.656533	0	0	0	0	0	0	0.121246	0	0	0
Clinchsilos340-RC	Clinchsilos340-RC	clirnapec virus 116	1925	unclassified RNA virus sp. ct6wt340	WEU70897.1	42.7	534	256	14	354	1925	46	539	3e-116	375	WEU70897.1 MAG: RNA-dependent RNA polymerase [Hangzhou yanvirus-like virus 1]	Viruses	Riboviria	NA	NA	NA	NA	NA	NA		0	0	0	0	0	0	0.52261	0.445541	1.31698	0.671239	0	0.536963	0	0	0	0	0	0	0	0	0	0	0	0
Clinchsilos341-RC	Clinchsilos341-RC	clirnapec virus 67	2653	unclassified RNA virus sp. ctwHw341	YP_009342288.1	36.9	466	255	13	1074	2396	473	924	3.07e-76	281	YP_009342288.1 hypothetical protein [Wenzhou tombus-like virus 15]	Viruses	Riboviria	Orthornavirae	Kitrinoviricota	Tolucaviricetes	Tolivirales	NA	NA		0	0	1.86284	2.05914	0.761053	0.517989	0	0	0	0	0	0	0	0	0	0	0	0	0	0	0	0	0	0
Clinchsilos342	Clinchsilos342	clidnopec virus 125	2575	Cirlivirales sp. ctN3r342	UBJ25906.1	45.4	370	185	9	667	1770	84	438	1.94e-73	259	UBJ25906.1 capsid protein [Red panda feces-associated circular DNA virus 15]	Viruses	Monodnaviria	Shotokuvirae	Cressdnaviricota	NA	NA	NA	NA		0	0	0	0	0	0	0	0	0	0	0	0	0	0	0	0	0	0	0	0	0	0	0	0
Clinchsilos343-RC	Clinchsilos343-RC	Crogonang virus 159	2325	unclassified RNA virus sp. ctXWE343	QKQ15138.1	35.5	513	309	9	791	2299	6	506	3.2e-80	285	QKQ15138.1 hypothetical protein 2 [Kummerowia striata marnavirus]	Viruses	NA	NA	NA	NA	NA	NA	NA		0	0	0	0	0	0	0	0	1.8372	0.372565	0.229438	0.48042	0	0	0	0	0	0	0	1.0104	0	0	0	0
Clinchsilos344	Clinchsilos344	clirnapec virus 43	2225	virus sp. ctl1O344	UBY12879.1	50.5	275	131	3	8	823	67	339	5.63e-80	270	UBY12879.1 ORF1, partial [Hepevirus sp.]	Viruses	Riboviria	Orthornavirae	Kitrinoviricota	Alsuviricetes	Hepelivirales	Hepeviridae	unclassified Hepeviridae		0	0	0.390869	0	0	0	0	0	0	0	0	0	0	0	0.474053	0	0	0	0	0.594014	0.994555	1.2558	0.863186	0
Clinchsilos345	Clinchsilos345	clidnopec virus 7	1951	virus sp. ctshj345	QRI44123.1	79.3	295	60	1	1440	559	4	298	5.85e-166	487	QRI44123.1 MAG: replication-associated protein [CRESS virus sp.]	Viruses	Monodnaviria	Shotokuvirae	Cressdnaviricota	NA	NA	NA	NA		0	0	0	0	0	0	0	0	0	0	0	0	0	0	0	0	0	0	0	1.30874	0	0	0	0
Clinchsilos346	Clinchsilos346	clirnapec virus 237	2023	unclassified RNA virus sp. ctg5y346	UQB76008.1	38.7	390	228	6	15	1154	189	577	1.44e-80	278	UQB76008.1 non-structural polyprotein [Flumine dicistrovirus 38]	Viruses	Riboviria	Orthornavirae	Pisuviricota	Pisoniviricetes	Picornavirales	Dicistroviridae	NA		0	0	0	0	0	0	0	0	0	0	0	0	0	0	0	0	0	0	0	0	1.26883	1.04165	0.505678	0
Clinchsilos347-RC	Clinchsilos347-RC	clirnapec virus 319	11267	unclassified RNA virus sp. ct6Ba347	QJI53501.1	27.1	2663	1658	82	2579	10240	407	2895	1.16e-220	766	QJI53501.1 MAG: hypothetical protein [Riboviria sp.]	Viruses	Riboviria	Orthornavirae	Pisuviricota	Pisoniviricetes	Picornavirales	NA	NA		0.0801798	0	0.447396	0	0	0	0.0788743	0	0.277646	0	0.109668	0	0	0	0	0	0	0	0	0	1.40519	0.110517	1.58203	0.045919
Clinchsilos348	Clinchsilos348	clidnopec virus 9	2175	Genomoviridae sp. cteBl348	QTE03615.1	79.2	197	41	0	1	591	15	211	4.45e-112	348	QTE03615.1 MAG: replication-associated protein [Ficedula parva Genomoviridae sp.]	Viruses	Monodnaviria	Shotokuvirae	Cressdnaviricota	Repensiviricetes	Geplafuvirales	Genomoviridae	unclassified Genomoviridae		0	1.34539	0	0	0	0	0	0	0.23386	0	0	0	0	0.230269	0	0	0	0	0	0	0	0	0	0
Clinchsilos349	Clinchsilos349	clirnapec virus 194	1573	virus sp. ctDYT349	UXD80082.1	57.9	356	150	0	125	1192	1	356	9.66e-149	441	UXD80082.1 putative RdRP, partial [Lasius neglectus picorna-like virus 8]	Viruses	Riboviria	Orthornavirae	Pisuviricota	Pisoniviricetes	Picornavirales	NA	NA		0	0.30667	0	0	0	0.294048	0	0	0.648605	1.47137	0	0.300301	0	0	0	0	0	0	0	0	0	0.351292	0.418243	0
Clinchsilos35	Clinchsilos35	clidnopec virus 116	3576	virus sp. ct6Bv35	QIR82159.1	47	281	142	4	2470	3306	1	276	2.41e-80	276	QIR82159.1 replication associated protein [unidentified]	Viruses	Monodnaviria	Shotokuvirae	Cressdnaviricota	NA	NA	NA	NA		0	0	0	0	0	0	0.288073	0.293	0.744766	1.24443	0	0.273419	0.583537	0.99703	0	0.261259	0.498638	0	0	0	0	0.281722	2.39732	0
Clinchsilos350-RC	Clinchsilos350-RC	clirnapec virus 312	6659	unclassified RNA virus sp. ctmZR350	QKE55052.1	29.8	1769	1060	43	1476	6599	151	1799	3.83e-193	661	QKE55052.1 hypothetical protein [Picornaviridae sp.]	Viruses	Riboviria	Orthornavirae	Pisuviricota	Pisoniviricetes	Picornavirales	Picornaviridae	unclassified Picornaviridae		0	0	0	0	0	0.0894414	0	0	0	0	0	0	0	0	0	0	0	0	0	0.172876	0.995492	1.49283	1.21736	0
Clinchsilos351	Clinchsilos351	clidnopec virus 13	2197	Genomoviridae sp. ct34y351	QTE03611.1	75.7	202	48	1	45	650	1	201	4.39e-105	337	QTE03611.1 MAG: replication-associated protein [Emberiza spodocephala Genomoviridae sp.]	Viruses	Monodnaviria	Shotokuvirae	Cressdnaviricota	NA	NA	NA	NA		0	1.0233	0	0	0	0	0	0	0	1.43504	0	0.49703	0	1.1716	0	0	0	0	0	0	0	0	0.198606	0
Clinchsilos352-RC	Clinchsilos352-RC	clirnapec virus 31	3450	unclassified RNA virus sp. ct8dD352	UBJ25993.1	58.1	356	143	2	2203	3267	1	351	1.88e-135	426	UBJ25993.1 hypothetical protein 3 [Sichuan mosquito tombus-like virus]	Viruses	Riboviria	Orthornavirae	Kitrinoviricota	Tolucaviricetes	Tolivirales	Tombusviridae	unclassified Tombusviridae		0	0	0	0	0	0	0	0	0	0	0	0	0	0	1.45065	0.154593	0.673786	0.147307	0	0.922257	2.00832	1.88912	1.58728	0
Clinchsilos353-RC	Clinchsilos353-RC	clirnapec virus 300	3456	unclassified RNA virus sp. ctD8J353	QDH88787.1	31.2	648	394	15	1596	3416	64	700	2.38e-70	261	QDH88787.1 MAG: RNA-dependent RNA polymerase, partial [Picornavirales sp.]	Viruses	Riboviria	Orthornavirae	Pisuviricota	Pisoniviricetes	Picornavirales	NA	NA		0	0	0	0	0	0	0	0	0	0	0	0	0	0	0	0	0	0	0	0	0	0	0	0
Clinchsilos354	Clinchsilos354	clidnopec virus 123	1782	Cirlivirales sp. ct06v354	AXH74760.1	50.6	237	111	3	367	1065	7	241	6.06e-74	247	AXH74760.1 MAG: putative viral replication protein [Circoviridae sp.]	Viruses	Monodnaviria	Shotokuvirae	Cressdnaviricota	Arfiviricetes	Cirlivirales	Circoviridae	unclassified Circoviridae		0	0.280076	0	0	0	0	0	0.533582	2.21091	1.35615	0	0.827267	1.92248	2.3716	0	0	1.08056	0	0	0.811654	0.240246	0	1.119	0
Clinchsilos355	Clinchsilos355	Cressdnaviricota sp	2636	Cirlivirales sp. ctdvb355	UOF82127.1	98.4	449	7	0	2580	1234	1	449	0	885	UOF82127.1 putative capsid protein [CRESS virus sp.]	Viruses	Monodnaviria	Shotokuvirae	Cressdnaviricota	NA	NA	NA	NA		0	0	0	0	0	0	0	0.595552	0.75657	1.34169	0	0.565413	0.443075	1.11783	0	0.427934	0	0	0	0	0.175929	0.174771	0.876443	0
Clinchsilos356-RC	Clinchsilos356-RC	clirnapec virus 156	2340	unclassified RNA virus sp. ctUF8356	ULF99998.1	81.3	792	136	1	1	2340	1662	2453	0	1316	ULF99998.1 MAG: hypothetical protein [Marnaviridae sp.]	Viruses	Riboviria	Orthornavirae	Pisuviricota	Pisoniviricetes	Picornavirales	Marnaviridae	NA		1.28015	1.40633	0	0.485794	0	1.53801	0	0	0.220919	0.223938	0	0	0	0	0	0	0.321479	0	0	0	0	0	0.188754	0
Clinchsilos357	Clinchsilos357	clidnopec virus 111	2165	virus sp. ct9IK357	UOF82351.1	47.9	286	141	6	432	1271	9	292	1.75e-75	256	UOF82351.1 rep protein [CRESS virus sp.]	Viruses	Monodnaviria	Shotokuvirae	Cressdnaviricota	Arfiviricetes	Baphyvirales	Bacilladnaviridae	Bacilladnavirus		0	0	0	0	0	0	0	0	0	0	0	0	0	0	0	0	0	0	0	0	1.49277	0	0	0
Clinchsilos358	Clinchsilos358	clidnapec virus 1	1324	Piccovirales sp. ctWWV358	QTE03702.1	84.6	149	23	0	1324	878	401	549	7.68e-85	281	QTE03702.1 MAG: nonstructural protein 1 [Phoenicurus auroreus ambidensovirus]	Viruses	Monodnaviria	Shotokuvirae	Cossaviricota	Quintoviricetes	Piccovirales	Parvoviridae	Ambidensovirus		0	0	0	0	0	0	0	1.39912	0.707725	0.34093	0	1.1821	0.525608	0.647998	0	0	0	0	0	0	0	0.394383	0	0
Clinchsilos359	Clinchsilos359	clidnopec virus 90	3584	virus sp. ctDXZ359	WAE42827.1	52	329	126	4	905	6	13	338	1.75e-106	350	WAE42827.1 MAG: replication associated protein [Cressdnaviricota sp.]	Viruses	Monodnaviria	Shotokuvirae	Cressdnaviricota	NA	NA	NA	NA		0	0	0	0	0	0	0	0	0	0	0	0	0	0	0	0	0	0	0	0	0	0	0	1.63596
Clinchsilos36	Clinchsilos36	clidnopec virus 209	3520	virus sp. ctpPM36	YP_009252326.1	31.9	144	89	5	787	1203	108	247	1.62e-09	72.4	YP_009252326.1 replication associated protein [Bovine faeces associated smacovirus 6]	Viruses	NA	NA	NA	NA	NA	NA	NA		0	0	0.164744	0	0	0	0.41391	2.03212	1.00159	0.370249	0.283187	1.76182	1.19345	0.649017	0.151355	0	0.171994	0	0	0.688845	0	0	0	0
Clinchsilos360-RC	Clinchsilos360-RC	clirnapec virus 216	2252	unclassified RNA virus sp. cteWW360	UNY42021.1	50.5	307	138	5	1338	2246	1	297	9.39e-84	291	UNY42021.1 MAG: polyprotein 2 [Picornavirales sp.]	Viruses	Riboviria	Orthornavirae	Pisuviricota	Pisoniviricetes	Picornavirales	Dicistroviridae	NA		0	0	0	0	0	0	0	0	1.4505	0.744836	0	0.310528	0	0	0	0	0	0	0	0.388411	0	0.271817	0.54967	0
Clinchsilos361-RC	Clinchsilos361-RC	clirnapec virus 85	3809	ssRNA virus sp. ctEtF361	QUS52669.1	29.5	855	516	30	384	2834	122	927	2.98e-75	282	QUS52669.1 RNA-dependent RNA polymerase [Mute swan feces associated noda-like virus 6]	Viruses	Riboviria	Orthornavirae	Kitrinoviricota	Magsaviricetes	Nodamuvirales	Nodaviridae	NA		0	0	0	0	0	0	0	0	0	0	0	0	0	0	0	0	0	0	0	0	0	0	0.584633	0
Clinchsilos362-RC	Clinchsilos362-RC	clidnapec virus 29	1844	Piccovirales sp. ctBsg362	QTE04069.1	32.2	599	329	10	22	1659	1	575	4.16e-73	259	QTE04069.1 MAG: VP [Phylloscopus proregulus parvoviridae sp.]	Viruses	Monodnaviria	Shotokuvirae	Cossaviricota	Quintoviricetes	Piccovirales	Parvoviridae	NA		0	0	0	0	0	0	0	0	0	0	0	0.720232	1.42089	0.774438	0	0	0	0	0	0	0	0	0.575561	0
Clinchsilos363-RC	Clinchsilos363-RC	clirnapec virus 326	5202	unclassified RNA virus sp. ctZfU363	YP_009330023.1	26.5	1560	978	49	205	4659	924	2389	2.42e-107	395	YP_009330023.1 hypothetical protein [Beihai picorna-like virus 73]	Viruses	Riboviria	Orthornavirae	Pisuviricota	Pisoniviricetes	Picornavirales	Dicistroviridae	NA		0	0	0	0	0	0	0	0	0	0.115111	0	0	0	0	0	0	0	0	0	0	0	0.211559	0	0
Clinchsilos364-RC	Clinchsilos364-RC	Crogonang virus 159	1430	Marnaviridae sp. ctoif364	ULG00099.1	42.4	304	170	4	33	935	1295	1596	1.41e-59	224	ULG00099.1 MAG: putative nonstructural protein [Salisharnavirus sp.]	Viruses	Riboviria	Orthornavirae	Pisuviricota	Pisoniviricetes	Picornavirales	Marnaviridae	NA		0	0	0	0	0	0	0.692213	0.343317	2.13036	0.323058	0.513667	0.938229	0	0	0	0	0	0	0	1.36759	0	0	0.508801	0
Clinchsilos365	Clinchsilos365	clidnopec virus 2	2158	Genomoviridae sp. ctLBD365	QVW56562.1	82.4	216	38	0	2152	1505	30	245	6.19e-126	385	QVW56562.1 MAG: replication-associated protein [Turdus hortulorum Genomoviridae sp.]	Viruses	Monodnaviria	Shotokuvirae	Cressdnaviricota	Repensiviricetes	Geplafuvirales	Genomoviridae	NA		0	1.3413	0	0	0	0.231894	0	0	0	0.391502	0	0	0.236092	0.381946	0	0	0	0	0	0	0	0	0	0
Clinchsilos366	Clinchsilos366	clidnopec virus 184	1831	Cirlivirales sp. ctwtI366	QKV51303.1	49.4	251	120	5	529	1275	43	288	1.49e-69	238	QKV51303.1 putative replication associated protein [Crucivirus sp.]	Viruses	NA	NA	NA	NA	NA	NA	NA		0	0	0	0	1.20329	1.42785	0	0	0	0	0	0	0	0	0	0	0	0	0	0	0	0	0	0
Clinchsilos367	Clinchsilos367	clirnapec virus 204	1614	unclassified RNA virus sp. ctACU367	URG14641.1	47.3	408	208	4	10	1218	99	504	1.42e-121	377	URG14641.1 MAG: RNA dependent RNA polymerase, partial [Picornaviridae sp.]	Viruses	Riboviria	Orthornavirae	Pisuviricota	Pisoniviricetes	Picornavirales	NA	NA		0	0	0	0	0	0	0	0	0	0	0	0	0	0	0	0	0	0	0	0.256933	0.482762	1.2925	0.658167	0
Clinchsilos368-RC	Clinchsilos368-RC	clidnopec virus 129	1867	virus sp. ctwSm368	YP_003084285.1	44	298	157	6	730	1605	28	321	1.42e-71	247	YP_003084285.1 hypothetical protein [Circovirus-like genome RW-B]	Viruses	Monodnaviria	Shotokuvirae	Cressdnaviricota	NA	NA	NA	NA		0	0	0.271785	0	2.03607	0.852322	0	0	0	0	0	0.428039	0	0	0	0	0	0	0.226586	0	0	0	0	0
Clinchsilos369-RC	Clinchsilos369-RC	clirnapec virus 213	8537	unclassified RNA virus sp. ctdVO369	UNY42201.1	50.6	682	311	11	6424	8439	1	666	6.45e-200	637	UNY42201.1 MAG: polyprotein 2, partial [Picornavirales sp.]	Viruses	Riboviria	Orthornavirae	Pisuviricota	Pisoniviricetes	Picornavirales	NA	NA		0	0	0	0	0	0.186148	0.822888	0	0.674495	0.165049	0.310185	0.190589	0	0	0.583953	0.392464	0.491882	0	0.223775	1.41144	1.19022	2.07925	1.92371	0
Clinchsilos37	Clinchsilos37	clidnopec virus 51	3367	virus sp. ctXZS37	AUM62021.1	59.6	292	117	1	1919	1047	16	307	3.08e-124	396	AUM62021.1 Rep [uncultured virus]	Viruses	Monodnaviria	Shotokuvirae	Cressdnaviricota	NA	NA	NA	NA		0.909785	2.6393	3.72544	1.14264	0.657865	0.724003	0.221785	0.518791	0.283682	0	0.561521	0	0.3339	0.279543	0	0	0.1784	0.150375	0.139817	0	0	0	0.643947	0
Clinchsilos370-RC	Clinchsilos370-RC	clirnapec virus 308	6093	unclassified RNA virus sp. ctqO6370	URG14968.1	30.8	595	375	14	3555	5294	1	573	4.08e-67	251	URG14968.1 MAG: RNA dependent RNA polymerase, partial [Picornaviridae sp.]	Viruses	Riboviria	Orthornavirae	Pisuviricota	Pisoniviricetes	Picornavirales	Dicistroviridae	unclassified Dicistroviridae		0	0	0	0	0	0.13827	1.88986	0.108125	1.44509	0.781957	0.697581	0.553032	0	0.0967797	1.31706	0.367637	0.611501	0	0.212091	0.900181	2.15946	2.04348	1.26122	0.0814292
Clinchsilos371	Clinchsilos371	clidnopec virus 76	1822	Cirlivirales sp. ctERY371	UTM74955.1	55	242	102	4	1103	1822	11	247	5.37e-76	253	UTM74955.1 capsid protein [Tick-associated circular DNA virus]	Viruses	Monodnaviria	Shotokuvirae	Cressdnaviricota	NA	NA	NA	NA		0	0	0	0	0	0	0	0	0.267553	0.271034	0	1.36062	0	0.263584	0	0	0	0	0	0	0	0	0	0
Clinchsilos372-RC	Clinchsilos372-RC	clidnopec virus 59	1726	Conjugative Transposon sp. ct0v1372	AXQ66064.1	57.9	202	83	1	1017	1616	1	202	1.91e-79	260	AXQ66064.1 MAG: replication protein [CRESS virus sp.]	Viruses	Monodnaviria	Shotokuvirae	Cressdnaviricota	NA	NA	NA	NA		0	0	0	0	0	0	0	0	0	0	0	0.449725	0.279439	1.78478	0	0	0	0	0	0	0	0	0.240059	0
Clinchsilos373	Clinchsilos373	clidnopec virus 48	1621	virus sp. ct1bB373	AXH77957.1	61.1	180	60	2	82	591	6	185	1.8e-69	232	AXH77957.1 MAG: replication associated protein [CRESS virus sp.]	Viruses	Monodnaviria	Shotokuvirae	Cressdnaviricota	NA	NA	NA	NA		1.03604	2.52708	0	0	0	0.677402	0	0	0.386648	0	0	0	0	0.458876	0	0	0	0	0	0	0	0	0	0
Clinchsilos375	Clinchsilos375	clidnopec virus 97	1722	virus sp. ct6vP375	AXH77987.1	50.4	232	110	5	982	1674	45	272	2.91e-59	209	AXH77987.1 MAG: putative capsid protein [CRESS virus sp.]	Viruses	Monodnaviria	Shotokuvirae	Cressdnaviricota	NA	NA	NA	NA		0.366734	0.287209	0	0	3.37977	0	0	0	0	0	0	0	0	0	0	0	0	0	0	0	0	0	0	0
Clinchsilos376-RC	Clinchsilos376-RC	clirnapec virus 229	9048	Picornavirales sp. ctw9p376	QBL75900.1	43.9	2833	1430	52	480	8672	175	2950	0	2139	QBL75900.1 polyprotein [Solenopsis invicta virus 11]	Viruses	Riboviria	Orthornavirae	Pisuviricota	Pisoniviricetes	Picornavirales	Iflaviridae	unclassified Iflaviridae		0	0	0	0	0	0	0	0	0	0	0	0	0	0	0	0	0	0	0	0	0	0.110146	0.58952	0
Clinchsilos377-RC	Clinchsilos377-RC	clirnapec virus 17	1786	unclassified RNA virus sp. ctETc377	QXV86524.1	85.8	402	54	1	9	1214	1	399	3.68e-233	659	QXV86524.1 coat protein [Nodaviridae sp.]	Viruses	Riboviria	Orthornavirae	Kitrinoviricota	Magsaviricetes	Nodamuvirales	Nodaviridae	unclassified Nodaviridae		0	0	0.280852	0	0	0.815725	1.37318	0	2.14072	1.18024	0.70565	0.560308	0	0	0.53974	0	0	0	0	0.75889	0.814813	0.78666	0.777622	0
Clinchsilos378	Clinchsilos378	clidnopec virus 81	2076	Cirlivirales sp. ctp7B378	WCD56395.1	53.3	229	105	2	691	5	5	231	4.13e-73	248	WCD56395.1 MAG: replication associated protein [CRESS virus sp.]	Viruses	Monodnaviria	Shotokuvirae	Cressdnaviricota	NA	NA	NA	NA		0.423355	1.57453	0	0	0	0	0	0	0.242399	0	0	0	0	0	0	0	0	0	0	0	0	0.211946	0.207798	0
Clinchsilos379-RC	Clinchsilos379	clidnopec virus 30	1218	virus sp. ctRHZ379	NA	NA	NA	NA	NA	NA	NA	NA	NA	NA	NA	NA	NA	NA	NA	NA	NA	NA	NA	NA		0	0	0	0	0	0	0	0	0	1.49778	0	0	0	1.55588	0	0	0	0.331181	0	0	0	0	0	0
Clinchsilos38	Clinchsilos38	clidnopec virus 84	2267	Circoviridae sp. ctzDq38	AXH75500.1	52.5	301	131	5	197	1084	1	294	1.48e-88	291	AXH75500.1 MAG: putative viral replication protein [CRESS virus sp.]	Viruses	Monodnaviria	Shotokuvirae	Cressdnaviricota	NA	NA	NA	NA		0	0	0	0	0	0	0.395271	2.20151	1.94242	2.22926	0.624525	1.94685	1.61871	2.67761	1.59682	1.31901	1.63977	0.609874	1.02488	0.332225	1.85466	1.57164	3.30389	0.796964
Clinchsilos380-RC	Clinchsilos380-RC	clidnopec virus 100	1745	virus sp. ctazh380	AXH77987.1	49.8	227	107	2	895	1554	46	272	1.87e-63	220	AXH77987.1 MAG: putative capsid protein [CRESS virus sp.]	Viruses	Monodnaviria	Shotokuvirae	Cressdnaviricota	NA	NA	NA	NA		0	0	0	0	0	0	0	0	0	0	0	0.446665	0	0	2.02928	0.641598	0	0	0.633241	0	0	0	0	0
Clinchsilos381-RC	Clinchsilos381-RC	clidnopec virus 227	3881	Cirlivirales sp. ctkTV381	QKV51128.1	39.8	581	305	16	371	2044	17	575	3.13e-110	370	QKV51128.1 putative capsid protein [Crucivirus sp.]	Viruses	NA	NA	NA	NA	NA	NA	NA		0	0	0	0	0	0	0	0	0	0	0	0	0	0	1.98955	0.139903	0.158579	0	0.123689	0	0	0.125973	0.123272	0
Clinchsilos382	Clinchsilos382	clidnopec virus 220	2628	virus sp. ctORY382	QMW68745.1	48.9	438	193	10	915	2183	5	426	2.99e-120	382	QMW68745.1 capsid protein [Crucivirus-265]	Viruses	NA	NA	NA	NA	NA	NA	NA		0	0	0	0	0	0	0.721738	0.838781	0.338629	0.279015	0.815722	0.823943	0.339677	0.333952	0	0	0	0	1.49711	0	0	0	0	0
Clinchsilos383-RC	Clinchsilos383-RC	clidnopec virus 56	1848	virus sp. ctrKN383	WAE43249.1	61.2	178	69	0	139	672	5	182	1.06e-64	223	WAE43249.1 MAG: replication associated protein [Cressdnaviricota sp.]	Viruses	Monodnaviria	Shotokuvirae	Cressdnaviricota	NA	NA	NA	NA		0	0	0	0	0	0	0	0	0	0	0	0	0	0	0	0	0.284555	0	2.58747	0.231654	0	0	0	0
Clinchsilos384	Clinchsilos384	clidnopec virus 217	2623	virus sp. ctpJ1384	QMW68718.1	58	255	105	2	2622	1861	180	433	3.58e-86	293	QMW68718.1 capsid protein [Crucivirus-224]	Viruses	NA	NA	NA	NA	NA	NA	NA		0	0	0	0	0	0	0.645599	1.0221	1.28642	1.28687	0.349072	0.998489	1.25369	0.813491	0	0	0	0	0.46984	0	0	0	0	0.169982
Clinchsilos385	Clinchsilos385	clidnopec virus 121	1795	Cirlivirales sp. ctbyL385	YP_009551677.1	45.7	278	133	4	1685	858	3	264	6.4e-65	225	YP_009551677.1 replication-associated protein [Odonata-associated circular virus-19]	Viruses	Monodnaviria	Shotokuvirae	Cressdnaviricota	NA	NA	NA	NA		0	0	0	0	0	0	0	0.465264	0.726088	1.36975	0	0.363627	0.761596	1.01371	0	0	0.586434	0	0	0	0	0	0	0
Clinchsilos386-RC	Clinchsilos386-RC	clidnopec virus 140	1166	Circoviridae sp. ct0Oq386	WAE42557.1	41.3	276	155	4	24	845	18	288	3.78e-65	220	WAE42557.1 MAG: replication associated protein [Cressdnaviricota sp.]	Viruses	Monodnaviria	Shotokuvirae	Cressdnaviricota	NA	NA	NA	NA		0	1.47815	0	0	0	0	0	0	0	0	0	0	0	0	0	0	0	0	0	0	0	0	0	0
Clinchsilos387	Clinchsilos387	clidnopec virus 133	1900	Circoviridae sp. ctX3e387	AJP36362.1	42.8	271	138	3	811	2	3	257	4.44e-63	220	AJP36362.1 replication-associated protein [Avon-Heathcote Estuary associated circular virus 6]	Viruses	Monodnaviria	Shotokuvirae	Cressdnaviricota	NA	NA	NA	NA		0	0	0	0	0	0	0	0.514073	0.259274	0	0	0.423285	0	0	0	0	0	0	0	0	0	0	0	0
Clinchsilos388-RC	Clinchsilos388-RC	clirnapec virus 160	3028	Picornavirales sp. ctcLu388	QQP18739.1	73	971	256	2	1	2913	1924	2888	0	1481	QQP18739.1 polyprotein [Soybean thrips iflavirus 6]	Viruses	Riboviria	Orthornavirae	Pisuviricota	Pisoniviricetes	Picornavirales	Iflaviridae	Iflavirus		0	0	0	0	0	0.176935	0	0	0.484264	0.310227	0	0	0	0	1.14128	0	0.194478	0	0	0	0	0	0	0.150749
Clinchsilos389-RC	Clinchsilos389-RC	clirnapec virus 74	2067	unclassified RNA virus sp. ctWAd389	QLL27731.1	32.9	477	288	13	501	1919	22	470	1.31e-58	216	QLL27731.1 putative RdRp [Golovinomyces cichoracearum associated tombus-like virus 1]	Viruses	Riboviria	Orthornavirae	Kitrinoviricota	Tolucaviricetes	Tolivirales	NA	NA		0	0	0	0	0	0	0	0	0.327568	0	0	0	0	0	0.233008	0.233917	0	0	0	0.35413	1.38467	1.85592	0.773072	0
Clinchsilos39	Clinchsilos39	clidnopec virus 26	2999	virus sp. ctD6739	QGH72923.1	69.3	270	83	0	248	1057	25	294	1.17e-125	394	QGH72923.1 MAG: Rep protein [CRESS virus sp. cta0f7]	Viruses	Monodnaviria	Shotokuvirae	Cressdnaviricota	NA	NA	NA	NA		0	0	0	0	0	0	0.457957	0.8972	0.58497	0.453709	0.257541	0.735868	0.488381	0.578567	0.969396	0.393674	0.516049	0	0.357786	0.271495	2.09004	1.05886	1.9673	0.151979
Clinchsilos390	Clinchsilos390	clirnapec virus 261	3758	virus sp. ct49n390	YP_009342327.1	36.8	399	245	5	78	1265	1412	1806	1.55e-57	232	YP_009342327.1 hypothetical protein 1 [Wuhan insect virus 11]	Viruses	Riboviria	Orthornavirae	Pisuviricota	Pisoniviricetes	Picornavirales	Dicistroviridae	NA		0.345534	0	0	0.154629	0.286698	1.98875	0	0	0	0	0	0	0	0	0	0	0	0	0	0	0	0.229183	0	0
Clinchsilos391-RC	Clinchsilos391-RC	clirnapec virus 217	1590	unclassified RNA virus sp. ct48X391	UNY42098.1	48.7	380	179	6	469	1590	12	381	4.69e-105	343	UNY42098.1 MAG: polyprotein 2 [Picornavirales sp.]	Viruses	Riboviria	Orthornavirae	Pisuviricota	Pisoniviricetes	Picornavirales	NA	NA		0	0	0	0	0	0	0.822488	0	0.536522	0.299499	0.402556	0.394274	0	0	0	0	0.317172	0	0.416398	0.707175	0.424228	1.70495	0.732908	0
Clinchsilos392-RC	Clinchsilos392-RC	clirnapec virus 93	3613	unclassified RNA virus sp. ctJo9392	URG16919.1	39.5	370	207	8	819	1895	11	374	1.85e-60	224	URG16919.1 MAG: RNA dependent RNA polymerase, partial [Narnaviridae sp.]	Viruses	Riboviria	Orthornavirae	Lenarviricota	Miaviricetes	Ourlivirales	Botourmiaviridae	NA		0	0	0	0	0	0	1.33856	0	0.773702	0.157451	0.36991	0	0	0	0	0	0	0	0	0.387714	1.52177	1.02445	0.231762	0
Clinchsilos393-RC	Clinchsilos393-RC	clirnapec virus 276	2461	unclassified RNA virus sp. ctrQ2393	DAZ87489.1	34.2	401	253	6	1278	2459	67	463	2.28e-56	223	DAZ87489.1 TPA_asm: non-structural polyprotein [Apostichopus japonicus associated picornavirus 4]	Viruses	Riboviria	Orthornavirae	Pisuviricota	Pisoniviricetes	Picornavirales	NA	NA		0.285172	0.363943	0	0	0	1.95025	0	0	0	0	0	0	0	0	0	0	0	0	0	0	0	0	0	0
Clinchsilos394	Clinchsilos394	clirnapec virus 179	6257	Picornavirales sp. ctARb394	QQP18739.1	63	1972	671	17	422	6256	2	1941	0	2456	QQP18739.1 polyprotein [Soybean thrips iflavirus 6]	Viruses	Riboviria	Orthornavirae	Pisuviricota	Pisoniviricetes	Picornavirales	Iflaviridae	Iflavirus		0	0	0	0	0	0	0	0	0.509456	0.400358	0	0	0	0	1.07151	0	0	0	0	0.33138	0.18356	0.082328	0	0.176686
Clinchsilos395-RC	Clinchsilos395-RC	clirnapec virus 223	3992	unclassified RNA virus sp. ctuQv395	YP_009336717.1	36.4	365	217	4	2866	3957	5	355	7.79e-70	250	YP_009336717.1 hypothetical protein 2 [Beihai sobemo-like virus 20]	Viruses	Riboviria	Orthornavirae	Pisuviricota	Pisoniviricetes	Sobelivirales	Barnaviridae	NA		0.617788	0.344985	0	0	0	2.72623	1.04601	0	0.570641	2.16125	0.481005	0	0.143148	0	0	0	0.35896	0	0.914217	0	0	0	0	0
Clinchsilos396	Clinchsilos396	clidnopec virus 193	2453	virus sp. cthiA396	YP_009117078.1	52.6	211	98	2	1471	2097	63	273	2.07e-68	239	YP_009117078.1 replication-associated protein [Sewage-associated circular DNA virus-33]	Viruses	NA	NA	NA	NA	NA	NA	NA		0	0	0	0	0	0	0	0.538785	0	0	0.220037	0.464984	0	0	0	0	0	1.41951	1.13071	0.413758	0	0	0	0
Clinchsilos398-RC	Clinchsilos398-RC	clirnapec virus 295	2340	virus sp. ctZ1t398	YP_009553305.1	31.7	467	285	9	964	2274	51	513	7.82e-58	218	YP_009553305.1 capsid protein [Picobirnavirus sp.]	Viruses	Riboviria	Orthornavirae	Pisuviricota	Duplopiviricetes	Durnavirales	Picobirnaviridae	Picobirnavirus		0	0	0	0	0	0	0	0	0	0	0	0.222708	0	0	0	0	0	0	0	0	0	0	0	1.81938
Clinchsilos399	Clinchsilos399	clidnopec virus 151	3298	virus sp. ctl5u399	WAE42840.1	37.5	413	219	9	161	1342	28	420	1.19e-65	243	WAE42840.1 MAG: capsid protein [Cressdnaviricota sp.]	Viruses	Monodnaviria	Shotokuvirae	Cressdnaviricota	NA	NA	NA	NA		0	0	0	0	0	0	1.03604	1.35554	0.954157	0.780067	0.670266	1.27476	1.09962	0.333033	0	0.325958	0.18145	0.313031	0.65222	0	0	0	0.371414	0
Clinchsilos4	Clinchsilos4	clictolig virus 3	2131	Circoviridae sp. ctIz54	UZT54555.1	100	304	0	0	2048	1137	1	304	1.99e-222	633	UZT54555.1 MAG: replication-associated protein [clictolig virus 3]	Viruses	Monodnaviria	Shotokuvirae	Cressdnaviricota	NA	NA	NA	NA		1.95414	3.50757	2.09097	1.54331	1.58283	2.66625	1.6604	3.00906	3.03653	2.9375	1.61541	2.90525	3.09723	3.45899	1.2605	1.28653	2.31148	0.595699	1.4282	1.92958	1.86316	1.45136	2.97013	1.89833
Clinchsilos40	Clinchsilos40	clidnopec virus 170	2893	Cirlivirales sp. ctwDj40	QXP08233.1	31.7	252	141	6	345	1031	37	280	4.09e-25	119	QXP08233.1 MAG: replication associated protein [Arizlama virus]	Viruses	Monodnaviria	Shotokuvirae	Cressdnaviricota	NA	NA	NA	NA		0	0.192551	0	0	0	0	1.46701	2.50735	2.38108	1.88876	1.35289	2.27028	2.31724	1.95983	0.178205	0.403056	1.25164	0.170717	0.366627	1.08828	0.825321	1.21944	1.62952	0
Clinchsilos400	Clinchsilos400	clidnapec virus 31	4863	Piccovirales sp. ctjyV400	XP_049942564.1	31.2	461	269	9	848	2194	143	567	8.18e-57	220	XP_049942564.1 uncharacterized protein LOC126419420 [Schistocerca serialis cubense]	Viruses	Monodnaviria	Shotokuvirae	Cossaviricota	Quintoviricetes	Piccovirales	Parvoviridae	NA		0	0	0	0	0	0	0	0.705293	0.487701	0.90201	0	0.872014	0.215107	0.989332	0	0	0.130887	0	0	0	0.187927	0	0.431791	0.857413
Clinchsilos401-RC	Clinchsilos401-RC	clirnapec virus 256	9096	virus sp. ctQps401	UNY41977.1	37.1	989	540	23	3083	5986	1258	2185	1.59e-157	558	UNY41977.1 MAG: polyprotein 1, partial [Picornavirales sp.]	Viruses	Riboviria	Orthornavirae	Pisuviricota	Pisoniviricetes	Picornavirales	NA	NA		0	0	0	0	0	0	0	0	0.821472	0.206151	0	0	0	0	0	0	0	0	0	0.653965	0	0.0582665	2.05697	0
Clinchsilos402	Clinchsilos402	clidnopec virus 143	2275	virus sp. ctJlT402	YP_009237554.1	40.9	301	161	7	1359	2255	1	286	5.05e-60	216	YP_009237554.1 replication associated protein [Lake Sarah-associated circular virus-2]	Viruses	Monodnaviria	Shotokuvirae	Cressdnaviricota	NA	NA	NA	NA		0	0	0	0.906583	0	0	0	0	0	0	0	0	0.226623	0	1.4868	1.05592	0.398576	0	0.547711	0	0	0	0	0
Clinchsilos403	Clinchsilos403	clidnopec virus 105	1782	virus sp. ctL2f403	YP_009116892.1	49.1	214	97	3	191	814	3	210	2.67e-52	189	YP_009116892.1 replication-associated protein [Sewage-associated circular DNA virus-15]	Viruses	Monodnaviria	Shotokuvirae	Cressdnaviricota	NA	NA	NA	NA		0	0	3.43116	0.937829	0	0	0	0	0	0	0	0	0	0	0	0	0.292219	0.250853	0	0	0.554581	0	0	0.231758
Clinchsilos404-RC	Clinchsilos404-RC	clirnapec virus 301	8010	unclassified RNA virus sp. ctldq404	UQZ09568.1	31.1	747	476	14	5692	7899	75	793	3.05e-76	284	UQZ09568.1 putative capsid protein [Freshwater macrophyte associated picorna-like virus 10]	Viruses	Riboviria	Orthornavirae	Pisuviricota	Pisoniviricetes	Picornavirales	Marnaviridae	NA		0	0	0	0	0	0	0	0	0	0	0	0	0	0	0	0	0	0	0	0	0	0	1.75511	0
Clinchsilos405	Clinchsilos405	clirnapec virus 121	5324	virus sp. ctaFF405	YP_009336852.1	38.2	387	196	11	4034	5113	31	401	3.06e-60	226	YP_009336852.1 hypothetical protein [Hubei narna-like virus 11]	Viruses	Riboviria	NA	NA	NA	NA	NA	NA		0	0	0	0	0	0	0	0	0.199451	0	0	0	0	0	0	0	0	0	0	2.71041	0	0	0	0
Clinchsilos406	Clinchsilos406	clirnapec virus 162	9482	Picornavirales sp. ctHuk406	QKQ15132.1	23.7	2215	1336	80	2194	8349	389	2413	1.65e-92	351	QKQ15132.1 hypothetical protein [Forsythia suspensa marnavirus]	Viruses	Riboviria	Orthornavirae	Pisuviricota	Pisoniviricetes	Picornavirales	Marnaviridae	Marnavirus		0	0	0	0	0	0	2.35238	0.320136	1.14388	0.397688	1.02357	0.836923	0	0	0.267481	0	0	0	0	0	0	0	1.15737	0
Clinchsilos407	Clinchsilos407	clidnopec virus 188	1679	virus sp. ctqyd407	UOF80158.1	63.7	270	94	1	653	1450	7	276	4.28e-111	343	UOF80158.1 capsid protein [CRESS virus sp.]	Viruses	NA	NA	NA	NA	NA	NA	NA		0	0	0	0	0	0	0	1.54861	1.12956	0	0	0.579918	0.28517	0	0	0	0	0	0.681982	0	0	0	0	0
Clinchsilos408-RC	Clinchsilos408-RC	clidnopec virus 69	2776	Circoviridae sp. ctD0E408	YP_009117078.1	56.1	173	72	2	2226	2741	114	283	4.76e-55	204	YP_009117078.1 replication-associated protein [Sewage-associated circular DNA virus-33]	Viruses	Monodnaviria	Shotokuvirae	Cressdnaviricota	NA	NA	NA	NA		0	0	0	0	0	0.189931	0	0	0	0	0	0.430434	0.326929	0	0	0	0	0	0.164549	0	0	0	0	0.792772
Clinchsilos409	Clinchsilos409	clidnopec virus 127	4185	virus sp. ctwuE409	QXP07660.1	45	311	153	7	407	1315	32	332	2.89e-69	250	QXP07660.1 MAG: replication associated protein [Arizlama virus]	Viruses	Monodnaviria	Shotokuvirae	Cressdnaviricota	NA	NA	NA	NA		0	0	0.199212	0	0	3.33571	0	0	0	0.139014	0	0	0	0	0	0	0.650693	0	0	0	0	0	0	0
Clinchsilos41	Clinchsilos41	clidnopec virus 27	2885	virus sp. ctb9J41	AXH73298.1	69.2	292	90	0	82	957	1	292	1.95e-146	447	AXH73298.1 MAG: Rep catalytic domain protein [CRESS virus sp.]	Viruses	Monodnaviria	Shotokuvirae	Cressdnaviricota	NA	NA	NA	NA		0	0	0	0	0	0	0	0	0	0.18956	0.428592	0.656303	0.257763	0.312684	0	0.357596	0.711813	0	0.323899	0.161791	0	0	0	0.746106
Clinchsilos410	Clinchsilos410	clirnapec virus 87	3297	unclassified RNA virus sp. ctKaZ410	QYF49920.1	27.5	874	566	22	397	2985	83	899	5.22e-74	278	QYF49920.1 MAG: hypothetical protein 1 [Hubei sediment noda-like virus 2]	Viruses	Riboviria	Orthornavirae	Kitrinoviricota	Magsaviricetes	Nodamuvirales	Nodaviridae	NA		0	0	0	0	0	0	0.608802	0.994822	2.7011	1.34849	0	2.01382	0	0	0	0	0.309111	0	0	0.743709	1.29595	0.202537	1.7095	1.37081
Clinchsilos411	Clinchsilos411	clirnapec virus 11	7432	unclassified RNA virus sp. ctHjd411	WAK77267.1	31.7	477	307	8	5278	6702	60	519	4.56e-52	210	WAK77267.1 MAG: RNA-dependent RNA polymerase [Hubei toti-like virus 17]	Viruses	Riboviria	Orthornavirae	Duplornaviricota	Chrymotiviricetes	Ghabrivirales	Totiviridae	NA		0	0	0	0	0	0	0.865711	1.7847	1.02547	0.479737	0.770805	1.51796	0.875123	0	0.112679	1.20101	0	0	0.155386	0	0	0	0	0
Clinchsilos412-RC	Clinchsilos412-RC	clirnapec virus 95	1323	ssRNA virus sp. ctFyK412	UHK03200.1	80.4	332	65	0	328	1323	1	332	6.39e-179	534	UHK03200.1 MAG: hypothetical protein FuNoV1_gp3 [Hangzhou nora-like virus 1]	Viruses	Riboviria	NA	NA	NA	NA	NA	NA		0	0	0	0	0	0	0	0	0	0	0	0	0	0	0	0	0	0.560207	0.467337	0	1.15938	1.633	0.292887	0
Clinchsilos413	Clinchsilos413	clidnopec virus 136	1845	virus sp. ctT4N413	QMW68649.1	42	286	127	7	1733	993	23	308	1.53e-56	206	QMW68649.1 replication-associated protein [Crucivirus-93]	Viruses	Monodnaviria	Shotokuvirae	Cressdnaviricota	NA	NA	NA	NA		0	0	0	0	0	0	0	0	0	0	0	0	0	0	0	0	0	0	0	0	0	1.41712	0.983646	0
Clinchsilos414-RC	Clinchsilos414-RC	clirnapec virus 172	5349	unclassified RNA virus sp. ct7Cl414	YP_009333282.1	26.1	854	503	29	2491	4824	17	818	1.79e-48	200	YP_009333282.1 hypothetical protein 2 [Beihai octopus virus 1]	Viruses	Riboviria	Orthornavirae	Pisuviricota	Pisoniviricetes	Picornavirales	Marnaviridae	NA		0	0	0	0	0	0	0.546164	0.215912	1.60381	1.23265	0.75507	0.755067	0	0	1.79561	0.150341	0	0	0	1.46056	0	0.135526	0.34059	0.091636
Clinchsilos415-RC	Clinchsilos415-RC	clidnopec virus 152	1931	Cirlivirales sp. ct1P4415	YP_009109675.1	37.5	285	165	6	147	962	3	287	4.29e-53	195	YP_009109675.1 replication-associated protein [Circoviridae 15 LDMD-2013]	Viruses	Monodnaviria	Shotokuvirae	Cressdnaviricota	NA	NA	NA	NA		0	0	0	0	0	0	0.794423	1.42924	0.955953	0.347606	0.836735	1.04721	1.0288	0.252284	0	0	0	0	0.424164	0.370858	0	0	0	0
Clinchsilos416-RC	Clinchsilos416-RC	clirnapec virus 12	7123	unclassified RNA virus sp. ctA43416	UHS72482.1	30.6	549	339	11	4679	6247	44	576	2.29e-60	231	UHS72482.1 MAG: putative RNA-dependent RNA polymerase, partial [Totiviridae sp.]	Viruses	Riboviria	Orthornavirae	Duplornaviricota	Chrymotiviricetes	Ghabrivirales	Totiviridae	unclassified Totiviridae		0	0	0	0	0	0.0841437	0	0.869715	0.557994	0.275679	0	0.547907	0.157644	0	0	1.97304	0.447305	0.22648	1.12378	0	0	1.67144	0.0714535	0
Clinchsilos417-RC	Clinchsilos417-RC	clirnapec virus 337	9780	unclassified RNA virus sp. ctJWu417	UDL17006.1	23.7	1454	911	55	2146	6291	14	1340	1.42e-61	248	UDL17006.1 MAG: nonstructural polyprotein [Biomphalaria pfeifferi virus 3]	Viruses	Riboviria	Orthornavirae	Pisuviricota	Pisoniviricetes	Picornavirales	Marnaviridae	NA		0	0	0.066712	0	0	0.5889	1.19226	1.0498	2.62759	1.58492	0.317137	1.82218	0	0	1.08027	0	0	0	0	0.124799	2.62247	0.487116	1.59933	1.58637
Clinchsilos418-RC	Clinchsilos418-RC	clirnapec virus 107	10439	unclassified RNA virus sp. ctoax418	QBG78687.1	52.7	2576	866	15	189	7862	1	2242	0	2536	QBG78687.1 MAG: putative replicase [Charavirus Canada]	Viruses	Riboviria	NA	NA	NA	NA	NA	NA		0	0	0	0	0	0	0	0	0.137228	0	0	0.0607657	0	0	0	0	0.378891	0	0	0	1.89625	1.98714	1.20105	0
Clinchsilos419	Clinchsilos419	clirnapec virus 128	3136	unclassified RNA virus sp. ctyF2419	WEU70900.1	34.6	538	284	14	1418	2971	1	490	4.23e-69	252	WEU70900.1 MAG: RNA-dependent RNA polymerase [Hangzhou tombus-like virus 1]	Viruses	Riboviria	NA	NA	NA	NA	NA	NA		0	0	0	0	0	0	0.660634	0	0.508738	0.177088	0	0.176066	0	0	0	0	0	0	0	0	0	0.592752	0.721409	0
Clinchsilos42	Clinchsilos42	clidnopec virus 60	2835	Circoviridae sp. ctwJC42	QXP07682.1	58.1	277	100	4	2757	1930	7	268	1.35e-104	337	QXP07682.1 MAG: replication associated protein [Arizlama virus]	Viruses	Monodnaviria	Shotokuvirae	Cressdnaviricota	NA	NA	NA	NA		0	0	0	0	0	0	0.528202	1.75509	1.5915	0.664627	1.21518	1.45291	1.56181	0.901701	1.06494	0	0.205021	0	0	0	1.59708	1.77287	2.19004	0.635905
Clinchsilos420	Clinchsilos420	clidnopec virus 222	1980	virus sp. ctqAh420	QMW68941.1	51.1	646	281	13	76	1980	5	626	1.96e-198	583	QMW68941.1 replication-associated protein [Crucivirus-479]	Viruses	NA	NA	NA	NA	NA	NA	NA		0	0	0	0	0	0	0	0.72833	0	0.476171	0.259434	0.619836	0	0.519105	1.3301	0.325819	0	0.231367	0	0	0.22139	1.41052	0	0
Clinchsilos421-RC	Clinchsilos421-RC	clidnopec virus 225	1801	virus sp. ctp9k421	QMW68941.1	45.7	587	282	14	33	1745	63	628	2.79e-160	483	QMW68941.1 replication-associated protein [Crucivirus-479]	Viruses	NA	NA	NA	NA	NA	NA	NA		1.92143	0.277893	0.806842	0	0	0	0	0	0	0	0.278425	0	0	0	0	0	0	0	0	0	0	0	0	0
Clinchsilos422	Clinchsilos422	clirnapec virus 26	1658	unclassified RNA virus sp. ctOts422	UHS72170.1	74.5	337	85	1	639	1649	13	348	4.96e-169	493	UHS72170.1 MAG: putative capsid protein [Tombusviridae sp.]	Viruses	Riboviria	Orthornavirae	Kitrinoviricota	Tolucaviricetes	Tolivirales	Tombusviridae	NA		0	0	0	0	0	0	1.50687	0	1.14928	0.290532	0.391658	0.757985	0	0	0	0	0	0.264876	0.899907	0.756855	0	0	0	0
Clinchsilos423	Clinchsilos423	clidnopec virus 135	1951	Cirlivirales sp. ctKq5423	WAE42437.1	42.7	260	147	2	65	841	1	259	2.89e-69	237	WAE42437.1 MAG: replication associated protein [Cressdnaviricota sp.]	Viruses	Monodnaviria	Shotokuvirae	Cressdnaviricota	NA	NA	NA	NA		0	0	0	0	0	0	0	0	0	0	0	0	0	0	0	0	0	0	1.81665	0	0	0	0	0
Clinchsilos424-RC	Clinchsilos424-RC	clirnapec virus 182	7104	unclassified RNA virus sp. ctFgV424	UNY41985.1	62.2	1917	638	20	943	6558	1	1875	0	2340	UNY41985.1 MAG: polyprotein 1 [Picornavirales sp.]	Viruses	Riboviria	Orthornavirae	Pisuviricota	Pisoniviricetes	Picornavirales	NA	NA		0	0	0	0	0	0	0	0	0	0	0	0	0	0	0	0	0	0	0	0	1.83542	0.453074	0.6261	0
Clinchsilos425-RC	Clinchsilos425-RC	clidnopec virus 130	1788	virus sp. ctQWP425	ALE29668.1	43.6	250	122	4	105	797	14	263	1.27e-56	203	ALE29668.1 replication associated protein [Lake Sarah-associated circular virus-21]	Viruses	Monodnaviria	Shotokuvirae	Cressdnaviricota	NA	NA	NA	NA		3.43629	0.741449	0	0	0	0	0.731776	1.13109	0.792875	0.36633	0.619911	1.16407	0.363148	0.495076	0.539394	0	1.18608	0	0	0	0	0	0	0
Clinchsilos426-RC	Clinchsilos426-RC	clirnapec virus 228	3865	unclassified RNA virus sp. ctjiM426	YP_009330041.1	44.4	358	187	4	1866	2936	6	352	3.2e-83	288	YP_009330041.1 hypothetical protein 2 [Hubei sobemo-like virus 2]	Viruses	Riboviria	Orthornavirae	Pisuviricota	Pisoniviricetes	Sobelivirales	Solemoviridae	NA		0	0	0	0	0	0	0	0	0	0	0	0	0	0	0	0	0	0	0.175018	0	0.785998	1.50861	0.92509	0
Clinchsilos427-RC	Clinchsilos427-RC	clirnapec virus 309	4679	unclassified RNA virus sp. ct1u9427	YP_009330008.1	30.1	1395	829	42	710	4675	861	2182	9.38e-136	479	YP_009330008.1 hypothetical protein [Changjiang crawfish virus 4]	Viruses	Riboviria	Orthornavirae	Pisuviricota	Pisoniviricetes	Picornavirales	NA	NA		0	0	0	0	0	0	2.03607	0	0	0	1.2498	0	0	0	0.94654	0	0	0	1.00083	0	0	0	0	0
Clinchsilos428	Clinchsilos428	clirnapec virus 338	9900	unclassified RNA virus sp. ct3tN428	UDL17006.1	23.7	1468	893	55	2200	6345	14	1340	1.56e-59	241	UDL17006.1 MAG: nonstructural polyprotein [Biomphalaria pfeifferi virus 3]	Viruses	Riboviria	Orthornavirae	Pisuviricota	Pisoniviricetes	Picornavirales	Marnaviridae	NA		0	0.148482	0.123213	0	0.195325	0.454213	1.00286	0.659608	2.38279	2.16163	0.173302	1.34519	0.0634956	0	2.8886	0	0.249801	0	0	1.17447	1.37669	0.284078	0.334061	1.22863
Clinchsilos429	Clinchsilos429	clidnopec virus 107	3385	Cirlivirales sp. ctoK1429	WAE42736.1	49	304	142	7	2363	3262	1	295	3.38e-90	303	WAE42736.1 MAG: replication associated protein [Cressdnaviricota sp.]	Viruses	Monodnaviria	Shotokuvirae	Cressdnaviricota	NA	NA	NA	NA		0	0	0	0	0	0	0	0	0.163874	0	0.169699	0.165286	0	0	0	0.218444	0.515055	0	0.329061	0	0	1.6659	1.67475	0
Clinchsilos43	Clinchsilos43	clidnopec virus 124	2783	virus sp. ctAL043	AXH73297.1	45.6	375	192	6	361	1464	134	503	1.12e-92	313	AXH73297.1 MAG: coat protein [CRESS virus sp.]	Viruses	Monodnaviria	Shotokuvirae	Cressdnaviricota	NA	NA	NA	NA		0	0	0	0	0	0	0	1.19159	2.64872	1.97591	0	1.35579	2.88137	2.16057	0	0	0	0	0	0.754316	0	0.167104	0.599361	0
Clinchsilos430-RC	Clinchsilos430-RC	clirnapec virus 236	4083	unclassified RNA virus sp. ctXcG430	UHS71476.1	40.9	291	171	1	3114	3986	36	325	2.45e-59	219	UHS71476.1 MAG: hypothetical protein 2 [Sobelivirales sp.]	Viruses	Riboviria	Orthornavirae	Pisuviricota	Pisoniviricetes	Sobelivirales	Solemoviridae	NA		0	0	0	0	0	0	0	0	0.139888	0	0	0	0	0	0	0	0	0	0	0	1.43066	0.488425	0.166721	0
Clinchsilos431-RC	Clinchsilos431-RC	clidnopec virus 229	1671	unclassified RNA virus sp. ct7ih431	QKV51318.1	34.1	414	245	9	393	1616	134	525	2.89e-58	214	QKV51318.1 putative capsid protein [Crucivirus sp.]	Viruses	NA	NA	NA	NA	NA	NA	NA		0	0	0	0	0	0	0.566512	1.62031	0.971147	0.526607	0.987498	1.53537	1.01398	1.20462	1.48321	1.35463	0.821497	0.807474	1.13441	0.250266	0	0	0.916039	0.512673
Clinchsilos432	Clinchsilos432	clidnopec virus 149	2110	Cirlivirales sp. ctEIC432	AXH76896.1	38.4	271	150	8	920	123	10	268	1.15e-49	186	AXH76896.1 MAG: replication protein [Circoviridae sp.]	Viruses	Monodnaviria	Shotokuvirae	Cressdnaviricota	NA	NA	NA	NA		0	0	0	0	0	0	0	0	0	0	0	0	0	0	0	0	0	0	0	0	0.614867	1.36122	0.343889	0
Clinchsilos433	Clinchsilos433	clidnopec virus 61	2360	Circoviridae sp. ctmA2433	AGG39811.1	57.6	276	117	0	2180	1353	1	276	2.09e-105	335	AGG39811.1 replication-associated protein [Diporeia sp. associated circular virus]	Viruses	Monodnaviria	Shotokuvirae	Cressdnaviricota	NA	NA	NA	NA		0	0	0	0	0	0	0	0	0	0	0	0	0	0	0	0.287252	0	0	0	0	0	1.71758	0.747258	0
Clinchsilos434	Clinchsilos434	clidnopec virus 146	2282	virus sp. ctTzH434	WAE43016.1	39.1	312	180	7	79	1011	1	303	2.48e-61	219	WAE43016.1 MAG: replication associated protein [Cressdnaviricota sp.]	Viruses	Monodnaviria	Shotokuvirae	Cressdnaviricota	Arfiviricetes	Cirlivirales	Circoviridae	unclassified Circoviridae		0	0.907051	0.496203	1.99673	0.208429	0.426236	0	0	0	0.228362	0	0	0	0.367917	0	0	0.242921	0	0	0	0	0	0	0
Clinchsilos435-RC	Clinchsilos435-RC	clirnapec virus 220	8210	unclassified RNA virus sp. ct2Op435	ULF99697.1	47.2	2547	1230	40	729	8207	1	2485	0	2215	ULF99697.1 MAG: hypothetical protein, partial [Picornavirales sp.]	Viruses	Riboviria	Orthornavirae	Pisuviricota	Pisoniviricetes	Picornavirales	NA	NA		0	0	0	0	0	0.106608	0	0	0	0	0	0	0	0	0	0	0.371838	0	0	0	0.0645911	2.16197	0.522102	0
Clinchsilos436	Clinchsilos436	clidnopec virus 62	5360	Cirlivirales sp. ctx1K436	UOF82708.1	59.9	406	147	7	3855	2668	30	429	3.39e-139	450	UOF82708.1 coat protein [CRESS virus sp.]	Viruses	Monodnaviria	Shotokuvirae	Cressdnaviricota	NA	NA	NA	NA		0	0	0	0	0	0	0	0	0	0	0	0	0	0	0	0	0	2.05615	1.43906	0	0	0	0	0
Clinchsilos437-RC	Clinchsilos437	Crogonang virus 31	1957	virus sp. ctel6437	NA	NA	NA	NA	NA	NA	NA	NA	NA	NA	NA	NA	NA	NA	NA	NA	NA	NA	NA	NA		0	0	0	0	0	0	0	0	1.4011	0.534057	0	0	0.989474	1.1869	0	0	0	0	0	0	0.223424	0	0	0
Clinchsilos438	Clinchsilos438	clidnopec virus 93	1024	virus sp. ctCPw438	AYP28688.1	51.4	292	137	2	873	10	3	293	2.76e-100	310	AYP28688.1 MAG: putative viral replication protein [CRESS virus sp.]	Viruses	Monodnaviria	Shotokuvirae	Cressdnaviricota	NA	NA	NA	NA		0	0	0	0	0	0	0	1.6424	1.38894	0.686145	0	1.39323	1.16727	0.841439	0	0	0	0	0	0	0	0	0	0
Clinchsilos439-RC	Clinchsilos439-RC	clirnapec virus 255	9453	virus sp. ctQ2L439	UNY42154.1	26.7	715	432	21	6681	8795	47	679	2.35e-46	195	UNY42154.1 MAG: polyprotein [Picornavirales sp.]	Viruses	Riboviria	Orthornavirae	Pisuviricota	Pisoniviricetes	Picornavirales	Marnaviridae	NA		0	0.0684652	0.0688459	0	0.160193	0.501714	0.262639	0	0.123293	0	0.127879	0.35099	0.0662799	0	1.06287	0.143048	1.41143	0	0.20649	0.496295	3.1601	1.1169	0.989412	2.13688
Clinchsilos44	Clinchsilos44	clidnopec virus 132	2758	virus sp. cteG644	AXH75780.1	43.1	246	127	7	378	1106	42	277	1.94e-43	171	AXH75780.1 MAG: replication-associated protein [CRESS virus sp.]	Viruses	Monodnaviria	Shotokuvirae	Cressdnaviricota	NA	NA	NA	NA		0	0	0	0	0	0	0	0.777886	0.472626	0.699588	0.524667	0.195465	0.695112	0.849187	0	0.255815	0	0	0.229298	0	1.84048	0.527328	1.49489	0
Clinchsilos440-RC	Clinchsilos440-RC	clirnapec virus 273	4370	unclassified RNA virus sp. ctRex440	ASG92548.1	25.3	826	473	32	2088	4289	59	832	3.49e-42	181	ASG92548.1 putative structural protein [Picornavirales Q_sR_OV_019]	Viruses	Riboviria	Orthornavirae	Pisuviricota	Pisoniviricetes	Picornavirales	Marnaviridae	NA		0	0	0	0	0	0	0	0	0.275927	0.589979	0	0	0	0	0	0	0	0	0	0	0	0	1.87191	0
Clinchsilos441	Clinchsilos441	clirnapec virus 142	6608	unclassified RNA virus sp. ctvoS441	QKE55019.1	26.9	791	482	20	845	3007	133	897	1.31e-52	217	QKE55019.1 hypothetical protein [Picornaviridae sp.]	Viruses	Riboviria	Orthornavirae	NA	NA	NA	NA	NA		0	0	0	0	0	0	0	0	0	0	0	0	0	0	0	0	0	0	0	0	0	0	1.48285	0
Clinchsilos442	Clinchsilos442	clidnopec virus 186	2503	Circoviridae sp. ct4Ra442	YP_009448204.1	67.5	123	40	0	2501	2133	161	283	1.2e-53	200	YP_009448204.1 rolling-circle replication protein [Pleurochrysis carterae circular virus]	Viruses	NA	NA	NA	NA	NA	NA	NA		0	0	0	0	0	0	0	0.227416	0.893157	1.49082	0	0.287692	0.798845	1.25562	0	0	0	0	0	0	0	0	1.33977	0
Clinchsilos443	Clinchsilos443	clirnapec virus 304	2760	unclassified RNA virus sp. ctbtV443	ULG00024.1	30.5	701	432	17	605	2626	28	700	6.43e-66	249	ULG00024.1 MAG: hypothetical protein 2 [Marnaviridae sp.]	Viruses	Riboviria	Orthornavirae	Pisuviricota	Pisoniviricetes	Picornavirales	Marnaviridae	NA		0	0	0	0	0	0	0	0	0	0	0	0	0	0	0	0	0	0	0	0	0	0	0	0
Clinchsilos444-RC	Clinchsilos444-RC	clirnapec virus 242	2604	virus sp. ctZAm444	QDH88788.1	40.2	244	122	5	382	1071	6	239	8.78e-45	174	QDH88788.1 MAG: hypothetical protein H1Bulk30546_000002, partial [Picornavirales sp.]	Viruses	Riboviria	Orthornavirae	Pisuviricota	Pisoniviricetes	Picornavirales	NA	NA		0	0	0	0	0	0	0	0	0	0	0	0	0	0	0	0	0	0	0	0	0	0	0	0
Clinchsilos445-RC	Clinchsilos445-RC	clirnapec virus 281	7136	unclassified RNA virus sp. ctVKF445	UQZ09568.1	32.6	454	290	8	5800	7131	43	490	8.47e-59	232	UQZ09568.1 putative capsid protein [Freshwater macrophyte associated picorna-like virus 10]	Viruses	Riboviria	Orthornavirae	Pisuviricota	Pisoniviricetes	Picornavirales	Marnaviridae	Marnavirus		0	0	0	0	0	0.0840043	0.871925	0	1.31323	0.667504	0.543397	0.504733	0	0	0.485255	0	0.29198	0	0	0.622604	0.24004	1.17875	1.61734	0
Clinchsilos446-RC	Clinchsilos446-RC	clirnapec virus 238	7206	Picornavirales sp. ctsW0446	UNY42130.1	37.9	1216	657	24	3395	6934	23	1176	7.43e-232	738	UNY42130.1 MAG: polyprotein 1, partial [Picornavirales sp.]	Viruses	Riboviria	Orthornavirae	Pisuviricota	Pisoniviricetes	Picornavirales	NA	NA		0	0	0	0	0	0.119583	1.02108	0.0930835	0.853507	0.572721	0.593233	0.319687	0	0	1.77493	0.17948	0.16871	0.248786	0.657939	1.13516	0.716174	0.87122	0.506465	0.251562
Clinchsilos447-RC	Clinchsilos447-RC	clirnapec virus 134	3580	virus sp. ctvsJ447	UZT54538.1	31.5	596	317	20	449	2191	148	667	5.6e-56	221	UZT54538.1 MAG: RNA-dependent RNA polymerase, partial [flactilig virus 22]	Viruses	Riboviria	NA	NA	NA	NA	NA	NA		1.52563	0.279153	1.03149	0	0	0	0.544947	0	0	0	0	0	0	0	0	0	0.169607	0	0	0	0	0	0	0
Clinchsilos448-RC	Clinchsilos448-RC	clirnapec virus 289	2393	Durnavirales sp. ctWQq448	ATY68936.1	32.4	484	275	17	835	2205	18	476	2.16e-49	194	ATY68936.1 RNA-dependent RNA polymerase [Bovine picobirnavirus]	Viruses	Riboviria	Orthornavirae	Pisuviricota	Duplopiviricetes	Durnavirales	Picobirnaviridae	NA		0	0	0	0	0	0	0	0.318001	0.295044	0	0	0	0	0.46341	0	0	0	0.558679	2.98706	0	0	0	0	0
Clinchsilos449-RC	Clinchsilos449-RC	clidnopec virus 80	1762	Cirlivirales sp. ctGSW449	QKN88850.1	51.9	216	101	2	814	1458	128	341	1.94e-62	220	QKN88850.1 MAG: replication-associated protein [CRESS virus sp.]	Viruses	Monodnaviria	Shotokuvirae	Cressdnaviricota	NA	NA	NA	NA		0	0	0	0	0	0	0	0	0	0	0	0	0	0	0	0	0	0.527881	0.935533	0.240329	0	0	0	0
Clinchsilos450-RC	Clinchsilos450-RC	clidnopec virus 194	3096	unclassified RNA virus sp. ctmff450	WAE42828.1	42.7	279	147	4	2294	3091	150	428	4.01e-50	199	WAE42828.1 MAG: capsid protein [Cressdnaviricota sp.]	Viruses	NA	NA	NA	NA	NA	NA	NA		0	0	0	0	0	0	0	0	0	0	0	0	0	0	0.168513	0	0	0	0	0	0.926423	1.20914	0.867908	0
Clinchsilos451	Clinchsilos451	clirnapec virus 332	4772	unclassified RNA virus sp. ctZJZ451	QKE55052.1	24.8	1188	741	27	1323	4769	163	1237	2.48e-76	295	QKE55052.1 hypothetical protein [Picornaviridae sp.]	Viruses	Riboviria	Orthornavirae	Pisuviricota	Pisoniviricetes	Picornavirales	Picornaviridae	unclassified Picornaviridae		0	0	0	0	0	0	0	0	0.419261	0.696372	0	0.219336	0	0	0	0	0	0	0	0.347934	0	0	0	0
Clinchsilos452-RC	Clinchsilos452-RC	clirnapec virus 113	5001	unclassified RNA virus sp. ctbMW452	YP_009337014.1	44.5	317	156	8	3928	4869	32	331	2.69e-61	226	YP_009337014.1 hypothetical protein 2 [Beihai sobemo-like virus 6]	Viruses	Riboviria	NA	NA	NA	NA	NA	NA		0	0	0	0	0	0.245824	0	0	0	0.119156	0	0.118424	0	0	0	0	0	0	0	0	0	0.337492	0.517522	0
Clinchsilos453	Clinchsilos453	clidnopec virus 85	1266	virus sp. ct9Fl453	AXH77987.1	52.4	229	100	3	227	892	46	272	2.2e-75	246	AXH77987.1 MAG: putative capsid protein [CRESS virus sp.]	Viruses	Monodnaviria	Shotokuvirae	Cressdnaviricota	NA	NA	NA	NA		0	0	0	0	0	0	1.80564	1.49042	0.669959	0	1.33148	0.774759	0.815576	0.602438	1.78734	0	0.641237	0	0	0	0	0	0	0
Clinchsilos454-RC	Clinchsilos454-RC	clidnopec virus 73	1588	Cirlivirales sp. ctkXH454	QTE03520.1	55.3	244	102	4	580	1308	27	264	7.76e-73	243	QTE03520.1 MAG: capsid protein [Motacilla cinerea CRESS-DNA-virus sp.]	Viruses	Monodnaviria	Shotokuvirae	Cressdnaviricota	NA	NA	NA	NA		0	0	0	0	0	0	0	2.12493	2.22427	2.08028	0	1.75419	2.28528	1.76691	0	0	0	0	0	0	0	0	0	0
Clinchsilos455-RC	Clinchsilos455-RC	clirnapec virus 266	6549	unclassified RNA virus sp. ctkaj455	ULF99698.1	35.7	2241	1243	50	33	6527	687	2805	0	1265	ULF99698.1 MAG: hypothetical protein [Picornavirales sp.]	Viruses	Riboviria	Orthornavirae	Pisuviricota	Pisoniviricetes	Picornavirales	NA	NA		0	0	0	0	0	0	0	0	0.0923453	0.562511	0	0	0	0	0	0	0	0	0	0	0	0	0.0771901	0.0762282
Clinchsilos456	Clinchsilos456	clidnopec virus 119	2132	virus sp. ctsaE456	YP_009237502.1	46.4	336	162	4	123	1091	1	331	1.67e-96	313	YP_009237502.1 replication associated protein [Lake Sarah-associated circular virus-5]	Viruses	Monodnaviria	Shotokuvirae	Cressdnaviricota	NA	NA	NA	NA		0	0	0	0	0	0	0	1.429	1.66392	1.24704	0	1.44466	1.28502	1.01175	0	0	0	0	0	0	0	0	0	0
Clinchsilos457	Clinchsilos457	clidnopec virus 230	5272	unclassified RNA virus sp. ct2oE457	QMW68830.1	33.2	373	227	8	429	1502	52	417	1.47e-47	189	QMW68830.1 capsid protein [Crucivirus-364]	Viruses	NA	NA	NA	NA	NA	NA	NA		0	0	0	0	0	0	0	0	0	0	0	0	0	0	0.106663	0	0	0	0	0	1.75349	1.56726	0.367159	0
Clinchsilos458-RC	Clinchsilos458-RC	clidnopec virus 37	992	Cirlivirales sp. ctEIG458	AXQ65714.1	48.3	209	105	3	188	805	44	252	1.73e-57	197	AXQ65714.1 MAG: putative capsid protein [Circoviridae sp.]	Viruses	Monodnaviria	Shotokuvirae	Cressdnaviricota	Arfiviricetes	Cirlivirales	Circoviridae	unclassified Circoviridae		0	0	0	0	0	0	0	0.556853	0.615776	0	0	0.411682	0	0	2.03744	1.83196	1.72907	0	0.871896	0	1.19308	1.70781	1.81854	0
Clinchsilos459	Clinchsilos459	clidnapec virus 10	1295	Parvoviridae sp. ctkKW459	QHG62570.1	55.1	178	77	1	762	1295	6	180	2.44e-52	188	QHG62570.1 NS2 [uncultured densovirus]	Viruses	Monodnaviria	Shotokuvirae	Cossaviricota	Quintoviricetes	Piccovirales	Parvoviridae	unclassified Densovirinae		0	1.48131	0	0	0	0.337645	0	0	0	0.346188	0	0	0	0.441182	0	0	0	0	0	0	0	0	0	0
Clinchsilos45-RC	Clinchsilos45-RC	clidnopec virus 108	2500	virus sp. ctZbv45	UOF81629.1	48.6	418	194	9	1008	2231	7	413	8.17e-112	358	UOF81629.1 putative capsid protein [CRESS virus sp.]	Viruses	Monodnaviria	Shotokuvirae	Cressdnaviricota	NA	NA	NA	NA		0	0.216338	0	0	0	0	1.69036	3.14129	1.64784	0.584541	1.56734	2.67648	1.62154	1.13913	1.07411	0.442493	0	1.10388	1.03015	1.43211	0	0	0	0
Clinchsilos46	Clinchsilos46	clidnopec virus 89	2375	Geminiviridae sp. ctAcI46	QKQ15100.1	52.1	340	154	4	2288	1296	6	345	5.2e-105	337	QKQ15100.1 Cap [Kummerowia striata geminiviridae]	Viruses	Monodnaviria	Shotokuvirae	Cressdnaviricota	Repensiviricetes	Geplafuvirales	Geminiviridae	unclassified Geminiviridae		0	0	0	0	0	0	0.824039	1.69541	1.23062	1.01312	0	1.2264	1.12932	0.830182	0	0.456859	0.588911	0	0	0.189869	0	0	0	0
Clinchsilos460	Clinchsilos460	clidnopec virus 198	1820	virus sp. ctQFr460	WAE43174.1	45.5	253	126	7	924	1661	52	299	1.37e-56	204	WAE43174.1 MAG: capsid protein [Cressdnaviricota sp.]	Viruses	NA	NA	NA	NA	NA	NA	NA		0	0	0	2.65026	0	0	0	0	0	0	0	0	0	0	0	0	0	0	0	0	0	0	0	0
Clinchsilos461-RC	Clinchsilos461-RC	clidnopec virus 142	2522	virus sp. ctvLa461	QXP07684.1	41	324	167	6	323	1231	10	330	1.43e-68	241	QXP07684.1 MAG: replication associated protein [Arizlama virus]	Viruses	Monodnaviria	Shotokuvirae	Cressdnaviricota	NA	NA	NA	NA		0	0	0	0	0	0	0	0	0	1.63605	0	0.209949	0	1.73538	0	0	0	0	0	0	0	0	0	0
Clinchsilos462-RC	Clinchsilos462-RC	clidnopec virus 52	3799	virus sp. ct1rE462	YP_009252339.1	59.4	207	82	2	681	1298	2	207	3.19e-71	254	YP_009252339.1 putative capsid protein [Chamois faeces associated circular DNA virus 1]	Viruses	Monodnaviria	Shotokuvirae	Cressdnaviricota	NA	NA	NA	NA		0	0	0	0	0	0	0.442782	0.372952	0.305587	0.150936	0.314912	0.726973	0.208278	0	0	0	0	0	1.09499	0	0	0	0	0
Clinchsilos463	Clinchsilos463	clidnopec virus 182	1663	virus sp. ct7o5463	ALE29747.1	43	256	133	4	667	1398	1	255	1.58e-54	196	ALE29747.1 coat protein [Lake Sarah-associated circular virus-37]	Viruses	NA	NA	NA	NA	NA	NA	NA		0	0	0	0	0	0	0	0	0	0	0	0	0	0	1.71388	0.367447	0	0.264279	0.830413	0	0	0	0	0
Clinchsilos464	Clinchsilos464	clidnopec virus 203	1162	Cirlivirales sp. ctb8f464	WAE42353.1	40	285	158	8	166	1008	5	280	9.39e-52	186	WAE42353.1 MAG: replication associated protein [Cressdnaviricota sp.]	Viruses	NA	NA	NA	NA	NA	NA	NA		0	0	0	1.77658	0	0	0	0	0	0	0	0	0	0	0	0	0	0	0	0	0	0	0	0
Clinchsilos465-RC	Clinchsilos465-RC	clirnapec virus 275	2354	unclassified RNA virus sp. ct8Sh465	UUV42152.1	34.3	388	225	7	1249	2346	3	382	7.24e-53	208	UUV42152.1 MAG: structural protein [Macrobrachium rosenbergii virus 8]	Viruses	Riboviria	Orthornavirae	Pisuviricota	Pisoniviricetes	Picornavirales	Dicistroviridae	NA		0	0	0	0	0	0	0	0	1.15177	1.17853	0	0	0	0	0	0	0	0	0	0.191239	0	0	0	0
Clinchsilos466	Clinchsilos466	clidnopec virus 87	2184	virus sp. ctjaC466	WAE42589.1	52.2	291	132	4	681	1547	2	287	1.85e-95	308	WAE42589.1 MAG: replication associated protein [Cressdnaviricota sp.]	Viruses	Monodnaviria	Shotokuvirae	Cressdnaviricota	NA	NA	NA	NA		0	0	0	0	0	0	0	0.527121	0	0.38842	0	1.029	0.751173	0.229532	0	0	0.572995	0	0.200174	0	0	0	0.199554	0
Clinchsilos467	Clinchsilos467	clidnopec virus 126	1723	Cirlivirales sp. ctxkT467	QRI44129.1	45.2	292	158	2	228	1103	1	290	1.73e-81	268	QRI44129.1 MAG: replication-associated protein, partial [CRESS virus sp.]	Viruses	Monodnaviria	Shotokuvirae	Cressdnaviricota	NA	NA	NA	NA		0	1.37076	0	0	0	0	0	0	0	0	0	0	0	0	0	0	0	0	0	0	0	0	0	0
Clinchsilos468-RC	Clinchsilos468-RC	clirnapec virus 40	2458	unclassified RNA virus sp. cttYe468	UGO57551.1	53.5	303	135	5	3	896	73	374	3.43e-98	321	UGO57551.1 MAG: hypothetical protein, partial [Riboviria sp.]	Viruses	Riboviria	Orthornavirae	Kitrinoviricota	Tolucaviricetes	Tolivirales	NA	NA		0	0	0	0	0	0	0.572712	0	0.411312	0.215456	0.519086	0.509514	0	0	1.88045	0.56826	0	0	0	1.16169	0	0.185068	0	0
Clinchsilos47	Clinchsilos47	clidnopec virus 106	2338	Circoviridae sp. ct6rn47	YP_009163927.1	49.1	267	126	4	28	828	6	262	8.7e-76	257	YP_009163927.1 putative replication initiation protein [Calanoida sp. copepod associated circular virus]	Viruses	Monodnaviria	Shotokuvirae	Cressdnaviricota	NA	NA	NA	NA		0	0	0	0	0	0	0.763327	1.89612	1.47523	0.828653	0.815407	1.50304	1.13564	1.26869	1.29045	0.781561	0.238441	0	0.189479	0	0	0	0	0
Clinchsilos470-RC	Clinchsilos470-RC	clirnapec virus 245	8459	unclassified RNA virus sp. ctBFs470	UQZ09568.1	39.6	753	424	17	6049	8298	69	793	8.05e-141	473	UQZ09568.1 putative capsid protein [Freshwater macrophyte associated picorna-like virus 10]	Viruses	Riboviria	Orthornavirae	Pisuviricota	Pisoniviricetes	Picornavirales	Marnaviridae	NA		0.103828	0	0	0	0	0.187542	0.285201	0	0.492687	1.43494	0	0.0738401	0	0	0.12937	0	0.0799772	0.0662109	0	0.850114	0.552423	1.253	2.71438	0
Clinchsilos471-RC	Clinchsilos471-RC	clirnapec virus 190	1055	unclassified RNA virus sp. ctLk9471	URG14662.1	59.4	155	62	1	590	1054	2	155	7.62e-56	196	URG14662.1 MAG: RNA dependent RNA polymerase, partial [Picornaviridae sp.]	Viruses	Riboviria	Orthornavirae	Pisuviricota	Pisoniviricetes	Picornavirales	NA	NA		0	0	0	0	0	0	0	0	0	0	0	0	0	0	0	0	0	0	0	0.672403	0	0	0.343889	0
Clinchsilos472-RC	Clinchsilos472-RC	clidnopec virus 139	1760	virus sp. ct8N7472	KAI9103959.1	41.4	324	169	5	547	1467	2	321	1.58e-69	238	KAI9103959.1 hypothetical protein DFS34DRAFT_668536 [Phlyctochytrium arcticum]	Viruses	Monodnaviria	Shotokuvirae	Cressdnaviricota	NA	NA	NA	NA		0	0	0	0	0	0	0	1.43032	0.929102	0.370249	0.376439	0.995966	0.697665	0.435903	0	0	0	0	0.237188	0	0	0	0	0
Clinchsilos473	Clinchsilos473	clidnopec virus 122	2266	virus sp. ctQ9P473	QXP07650.1	45.7	313	144	7	1351	2259	7	303	1.42e-79	268	QXP07650.1 MAG: replication associated protein [Arizlama virus]	Viruses	Monodnaviria	Shotokuvirae	Cressdnaviricota	NA	NA	NA	NA		0	0	0	0	0	0	0.809306	1.41639	1.05198	0.817823	1.18422	1.43047	1.09163	0.729398	0.514139	0.470245	0	0.890016	1.46564	0.197205	0	0	0	0
Clinchsilos474	Clinchsilos474	clidnopec virus 205	1193	Geplafuvirales sp. ctEV9474	QDJ95237.1	34	259	161	6	779	18	5	258	1.23e-39	154	QDJ95237.1 replication-associated protein [Capybara virus 15_cap1_294]	Viruses	NA	NA	NA	NA	NA	NA	NA		0	0	0	0	0	0	0	0	2.09311	0.696372	0	0	1.41199	1.13827	0	0	0	0	0	0.320487	0	0	0	0
Clinchsilos475-RC	Clinchsilos475-RC	clidnopec virus 96	1949	Circoviridae sp. ctZbA475	WAE42938.1	50.6	259	126	2	162	935	5	262	1.04e-83	275	WAE42938.1 MAG: replication associated protein [Cressdnaviricota sp.]	Viruses	Monodnaviria	Shotokuvirae	Cressdnaviricota	NA	NA	NA	NA		0.524305	4.55922	0.636753	0	0.547058	0	0	0	0	0.257693	0.42499	0	0.255196	0	0	0	0.731423	0	0	0	0	0	0	0
Clinchsilos476-RC	Clinchsilos476-RC	clidnopec virus 112	3818	Cirlivirales sp. ctnLo476	QXP07764.1	47.8	370	150	6	2380	3456	1	338	5.71e-98	329	QXP07764.1 MAG: replication associated protein [Arizlama virus]	Viruses	Monodnaviria	Shotokuvirae	Cressdnaviricota	NA	NA	NA	NA		0	0	0	0	0	0	0.200769	0.684375	0.584878	0.515124	0.313796	0.772862	0.586309	0.446017	0	0.141872	0	0.390853	2.09197	0.786505	0	0	0	0
Clinchsilos477-RC	Clinchsilos477-RC	clidnopec virus 19	1807	virus sp. ctWir477	WAE42728.1	71.7	230	59	2	55	729	1	229	1.27e-108	340	WAE42728.1 MAG: replication associated protein [Cressdnaviricota sp.]	Viruses	Monodnaviria	Shotokuvirae	Cressdnaviricota	NA	NA	NA	NA		0.354927	0.509627	0	0	0	0	0	1.25907	1.05324	1.37505	0	1.10423	0.983411	0.838342	0	0	0	0	0.442358	0	0	0.236221	0.231713	0
Clinchsilos478-RC	Clinchsilos478-RC	clirnapec virus 122	4662	unclassified RNA virus sp. ct7VW478	WAE42828.1	37.6	263	131	7	345	1133	165	394	1.78e-37	162	WAE42828.1 MAG: capsid protein [Cressdnaviricota sp.]	Viruses	Riboviria	Orthornavirae	NA	NA	NA	NA	NA		0	0	0	0	0	0	0	0.136554	0.175873	0.266381	0	0	0	0	0	0	0.190424	0	0	0	0	0	0.149177	0
Clinchsilos479-RC	Clinchsilos479-RC	clirnapec virus 191	4200	unclassified RNA virus sp. ctqxS479	UUG74196.1	58.9	1259	496	6	465	4199	143	1394	0	1502	UUG74196.1 MAG: putative polyprotein, partial [Yongsan picorna-like virus 2]	Viruses	Riboviria	Orthornavirae	Pisuviricota	Pisoniviricetes	Picornavirales	NA	NA		0	0	0	0	0	0	0	0	0	0	0	0	0	0	1.46173	0	0	0	0	0	0	0	0	0
Clinchsilos48	Clinchsilos48	clidnopec virus 39	2331	virus sp. ctxeQ48	UJO02140.1	66	268	90	1	156	956	23	290	3.17e-127	392	UJO02140.1 Rep [Molossus molossus associated CRESS DNA virus]	Viruses	Monodnaviria	Shotokuvirae	Cressdnaviricota	NA	NA	NA	NA		0	0	0	0	0	0	0	0	0	0	0	0	0	0	0	0	0.238992	0	0	0	0	0	0	1.86948
Clinchsilos480	Clinchsilos480	clirnapec virus 285	8479	unclassified RNA virus sp. ctC8o480	WDS50731.1	33.4	365	220	10	4619	5665	196	553	9.11e-39	172	WDS50731.1 MAG: nonstructural protein, partial [Riboviria sp.]	Viruses	Riboviria	Orthornavirae	Pisuviricota	Pisoniviricetes	Picornavirales	Dicistroviridae	NA		0	0	0	0	0	0	1.8741	0.0803188	1.69696	0.557126	0.775421	0.851353	0	0.0716539	1.46944	0.129669	0.449558	0.507599	0.138949	0.824971	2.75793	2.03732	2.97495	0
Clinchsilos481	Clinchsilos481	clidnopec virus 54	1351	Cirlivirales sp. ctsta481	WAE42529.1	59	312	118	5	68	988	1	307	5.94e-119	360	WAE42529.1 MAG: replication associated protein [Cressdnaviricota sp.]	Viruses	Monodnaviria	Shotokuvirae	Cressdnaviricota	NA	NA	NA	NA		0	0	0	0	0	0	0	1.51686	1.07595	0.593458	0	0.868192	0.333175	0.429544	0	0	0	0	0	0	0	0	0	0
Clinchsilos482	Clinchsilos482	clidnopec virus 145	2138	Cirlivirales sp. cthfY482	AXH76825.1	39.7	232	119	6	48	734	66	279	7.76e-40	159	AXH76825.1 MAG: putative viral replication protein [CRESS virus sp.]	Viruses	Monodnaviria	Shotokuvirae	Cressdnaviricota	NA	NA	NA	NA		0	0	0	0	0	0	0	0	0	0	0	0	0	0	0	0	0.732398	0	0	0	0	0.668862	2.01983	0
Clinchsilos483-RC	Clinchsilos483-RC	clidnopec virus 147	1348	virus sp. ct46r483	WAQ80636.1	38.9	247	140	7	279	1016	1	237	5.24e-40	156	WAQ80636.1 MAG: replication-associated protein [Fish-associated circovirus]	Viruses	Monodnaviria	Shotokuvirae	Cressdnaviricota	NA	NA	NA	NA		0	1.54564	0	0	0	0	0	0.357517	0	0	0	0	0	0	0	0	0	0	0	0	0	0	0	0
Clinchsilos484	Clinchsilos484	clidnopec virus 46	2020	Cirlivirales sp. ctwQc484	WDW25930.1	40.4	178	94	5	424	939	115	286	6.22e-25	117	WDW25930.1 MAG: replication-associated protein [Canine circovirus]	Viruses	Monodnaviria	Shotokuvirae	Cressdnaviricota	NA	NA	NA	NA		0	0	0	0	0	0	0	0	0	0	0	0	0	0	0	0	0	0	0	1.73649	0	0	0	0
Clinchsilos486	Clinchsilos486	clidnopec virus 144	2051	Cirlivirales sp. cthRk486	AYP28691.1	40.8	289	145	10	1222	2049	15	290	2.12e-49	187	AYP28691.1 MAG: putative viral replication protein [CRESS virus sp.]	Viruses	Monodnaviria	Shotokuvirae	Cressdnaviricota	NA	NA	NA	NA		1.8206	0	0	0	0	0	0	0.491301	0	0	0	0	0.245491	0.240942	0	0	0	0	0	0	0	0	0	0
Clinchsilos487	Clinchsilos487	clidnopec virus 196	1094	virus sp. ctFuz487	WAQ80620.1	46	350	179	4	36	1070	1	345	4.23e-82	268	WAQ80620.1 MAG: putative capsid protein [CRESS virus sp.]	Viruses	NA	NA	NA	NA	NA	NA	NA		0	0	0	0	0	0	0	0.526562	0	0	0	0	0.384651	0.577556	0	0	0.408826	0	0	0	0	1.50567	0.70547	0
Clinchsilos488-RC	Clinchsilos488-RC	clidnopec virus 228	2117	virus sp. ctMbD488	QKV51280.1	34.8	379	176	11	402	1493	14	336	1.46e-45	182	QKV51280.1 putative capsid protein [Crucivirus sp.]	Viruses	NA	NA	NA	NA	NA	NA	NA		0	0	0	0	0	0	0	0	0.452151	0	0	0	0	0	0	0	0	0	0	0.610221	1.24254	0.349049	1.22906	0
Clinchsilos489-RC	Clinchsilos489-RC	clirnapec virus 294	4025	unclassified RNA virus sp. ct9Ns489	UQZ09568.1	32.1	496	313	10	2569	4023	41	523	1.09e-62	242	UQZ09568.1 putative capsid protein [Freshwater macrophyte associated picorna-like virus 10]	Viruses	Riboviria	Orthornavirae	Pisuviricota	Pisoniviricetes	Picornavirales	Marnaviridae	NA		0	0	1.5834	0	0	0	0	0	0	0	0	0	0	0	0.320959	0	0	0	0	0	0.494997	0	0	0
Clinchsilos49	Clinchsilos49	clidnopec virus 32	2311	virus sp. ct6R149	UJO02140.1	67.7	269	79	2	115	918	28	289	4.79e-128	394	UJO02140.1 Rep [Molossus molossus associated CRESS DNA virus]	Viruses	Monodnaviria	Shotokuvirae	Cressdnaviricota	NA	NA	NA	NA		0	0	0	0	0	0	0.294674	0.927032	0.671434	0.306373	0	0.64265	0.526399	0.632529	0	0	0.394494	0.44847	0.687837	0	2.71216	1.12816	0.84901	0
Clinchsilos490-RC	Clinchsilos490-RC	clirnapec virus 189	5404	virus sp. ctfVf490	YP_009337644.1	37	1812	1017	41	129	5396	1278	3021	0	1038	YP_009337644.1 hypothetical protein [Sanxia atyid shrimp virus 2]	Viruses	Riboviria	Orthornavirae	Pisuviricota	Pisoniviricetes	Picornavirales	Marnaviridae	NA		0	0	0	0	0	0.512467	1.60464	0	1.41704	0.157829	0.446661	0.591181	0	0	1.13877	0.104814	0.119424	0	0.131926	1.3783	0.886464	1.26483	1.30306	0.0907944
Clinchsilos492-RC	Clinchsilos492-RC	clirnapec virus 51	4828	unclassified RNA virus sp. ctGdV492	UHM27590.1	26.1	785	491	28	645	2861	106	847	1.1e-39	174	UHM27590.1 MAG: RNA-dependent RNA polymerase, partial [Sanya nodavirus 1]	Viruses	Riboviria	Orthornavirae	Kitrinoviricota	Magsaviricetes	Nodamuvirales	Nodaviridae	unclassified Nodaviridae		0	0.301676	0	0	0	0	3.48308	0.58593	1.84171	0.771232	2.28001	1.25249	0.256971	0.212204	0.606372	0	0.131706	0.714665	1.13716	0.767557	0	0	0	0
Clinchsilos493	Clinchsilos493	clidnopec virus 199	1573	virus sp. ctobD493	WAE42271.1	45.4	183	81	4	965	1504	4	170	1.22e-38	152	WAE42271.1 MAG: replication associated protein [Cressdnaviricota sp.]	Viruses	NA	NA	NA	NA	NA	NA	NA		0	0	0	1.97772	0	0	0	0	0	0	0	0	0	0	0	0	0	0	0	0	0	0	0	0
Clinchsilos494	Clinchsilos494	clirnapec virus 305	4121	unclassified RNA virus sp. ctRF8494	AYN75539.1	30.7	401	245	12	1353	2471	340	735	5.4e-38	169	AYN75539.1 replicative protein [Atrpec virus 1]	Viruses	Riboviria	Orthornavirae	Pisuviricota	Pisoniviricetes	Picornavirales	NA	NA		0.191552	0	0	0	0.267808	2.1266	0	0	0	0	0	0	0	0	0	0	0	0	0	0	0	0	0	0
Clinchsilos496	Clinchsilos496	clirnapec virus 76	2031	unclassified RNA virus sp. ct7VR496	YP_009342299.1	35.3	221	136	4	9	665	187	402	3.39e-34	147	YP_009342299.1 hypothetical protein 2 [Wenzhou tombus-like virus 14]	Viruses	Riboviria	Orthornavirae	Kitrinoviricota	Tolucaviricetes	Tolivirales	Tombusviridae	NA		0	0.413214	0	0	0	0.242987	0.63492	0	0.802631	0	0	0	0	0	0.318888	0	0	0	0	0.215168	1.23566	1.61138	0.976224	0
Clinchsilos497	Clinchsilos497	clidnopec virus 11	1728	Geplafuvirales sp. ctOdR497	QJB18696.1	77.2	180	41	0	822	1361	1	180	7.44e-96	305	QJB18696.1 MAG: replication-associated protein [Genomoviridae sp.]	Viruses	Monodnaviria	Shotokuvirae	Cressdnaviricota	Repensiviricetes	Geplafuvirales	Genomoviridae	unclassified Genomoviridae		0	0	0	0	0	0	0.361449	0.901876	0.617297	1.4604	0	0.570747	0.741134	0.655211	0.267018	0	0	0	0.555112	0	0	0	0	0
Clinchsilos498-RC	Clinchsilos498-RC	clirnapec virus 79	4856	Tolivirales sp. ct72B498	USC30238.1	33	364	194	13	1888	2955	1	322	5.6e-39	161	USC30238.1 MAG: putative RNA dependent RNA polymerase, partial [Tombusviridae sp.]	Viruses	Riboviria	Orthornavirae	Kitrinoviricota	Tolucaviricetes	Tolivirales	NA	NA		0	0	0	0	0	0	0	0	0	0	0	0	0	0	0	0	0	0	0	0	0	0	0	0
Clinchsilos499	Clinchsilos499	clidnopec virus 137	1904	virus sp. ctwQr499	WAK78043.1	41.8	282	150	6	774	1598	10	284	2.23e-57	206	WAK78043.1 replication associated protein [Miresoil virus 173]	Viruses	Monodnaviria	Shotokuvirae	Cressdnaviricota	NA	NA	NA	NA		0	0	0	0	0	0	0	0	0	0	0	0.260879	0	0	0	0	0.278372	0	0	0	0	0	0	0
Clinchsilos50	Clinchsilos50	Crogonang virus 91	2308	virus sp. ctJ2v50	KAG9391898.1	38.7	302	156	11	179	1036	1	289	2.15e-55	203	KAG9391898.1 Geminivirus Rep catalytic domain [Carpediemonas membranifera]	Viruses	Monodnaviria	Shotokuvirae	Cressdnaviricota	NA	NA	NA	NA		0	0	0	0	0	0	0	0.998073	1.08253	1.41444	0.491856	0.910208	1.62524	1.82113	0.866822	0	0.636977	0.399504	0.323899	0	1.30339	0.907047	1.55017	0
Clinchsilos500	Clinchsilos500	clirnapec virus 287	1251	unclassified RNA virus sp. cthSp500	UZT54525.1	31.4	414	246	11	1	1221	30	412	1.56e-48	182	UZT54525.1 MAG: capsid protein [flactilig virus 17]	Viruses	Riboviria	Orthornavirae	Pisuviricota	Pisoniviricetes	Picornavirales	NA	NA		0	0	0	0	0	0	0	0	0	0	0	0	0	0	0	0	0	0	0	0	0.831745	1.37962	0.784712	0
Clinchsilos501	Clinchsilos501	clidnopec virus 14	2029	virus sp. ctyUt501	UYD39118.1	74.8	302	67	4	78	974	2	297	1.26e-152	454	UYD39118.1 MAG: capsid protein [Wigfec virus K19_525]	Viruses	Monodnaviria	Shotokuvirae	Cressdnaviricota	NA	NA	NA	NA		0	3.08157	0	0	0	0	0	0	0	0	0	0	0	0	0	0	0.265522	0	0	0	0	0	0	0
Clinchsilos502-RC	Clinchsilos502-RC	clirnapec virus 115	1605	unclassified RNA virus sp. ctmzF502	AWK77863.1	43	165	92	1	1110	1604	203	365	6.01e-33	147	AWK77863.1 nonstructural polyprotein [Renmark bee virus 3]	Viruses	Riboviria	NA	NA	NA	NA	NA	NA		0	0	0	0	0	0.680808	0	0	0.533634	0.47237	0	0	0	0	0	0	0	0	0	0	0	0.346463	0.910789	0
Clinchsilos503-RC	Clinchsilos503-RC	clirnapec virus 221	1220	Picornavirales sp. ctL3F503	YP_009329821.1	34.3	353	203	12	16	1029	2168	2506	9.18e-40	164	YP_009329821.1 polyprotein [Bivalve RNA virus G3]	Viruses	Riboviria	Orthornavirae	Pisuviricota	Pisoniviricetes	Picornavirales	NA	NA		0	0	0	0	0	0	0	0	0	0	0	0	0	0	0	0	0	0	0	0	0	0	0.310511	0
Clinchsilos504-RC	Clinchsilos504-RC	clirnapec virus 110	1860	unclassified RNA virus sp. ctNaz504	YP_009330027.1	38.3	295	155	7	2	820	58	347	6.24e-40	160	YP_009330027.1 hypothetical protein 2 [Hubei sobemo-like virus 1]	Viruses	Riboviria	NA	NA	NA	NA	NA	NA		0	0	0	0	0	0	0	0	1.38665	0	0	0	0	0	0	0	0	0	0	0	0	0	0	0
Clinchsilos505	Clinchsilos505	clictolig virus 1	2748	Cirlivirales sp. ctuJw505	UZT54550.1	100	353	0	0	1	1059	1	353	1.41e-253	722	UZT54550.1 MAG: replication-associated protein [clictolig virus 1]	Viruses	Monodnaviria	Shotokuvirae	Cressdnaviricota	NA	NA	NA	NA		0	0	0	0	0	0	0	0	0	0	0	0	0	0	0	0	0	0.516049	1.43973	0.584728	0	0	0	0
Clinchsilos506	Clinchsilos506	clidnopec virus 155	4910	unclassified RNA virus sp. ctPzs506	AYP28721.1	37	246	147	4	3121	2390	35	274	8.42e-37	157	AYP28721.1 MAG: coat protein [CRESS virus sp.]	Viruses	Monodnaviria	Shotokuvirae	Cressdnaviricota	NA	NA	NA	NA		0	0	0	0	0	0	1.27993	1.85118	1.7731	1.26775	1.38151	1.80551	1.76327	1.34673	0	1.79018	1.55851	1.57684	1.4777	0.546515	0	0	0.100178	0
Clinchsilos507	Clinchsilos507	clirnapec virus 233	2906	unclassified RNA virus sp. ctSK4507	DAZ89868.1	42.6	406	222	4	18	1232	1290	1685	6.35e-87	318	DAZ89868.1 TPA_asm: non-structural polyprotein [Nasturtium officinale dicistro-like virus 1]	Viruses	Riboviria	Orthornavirae	Pisuviricota	Pisoniviricetes	Picornavirales	Dicistroviridae	NA		0	0	0	0	0	0	0.855952	0	0.763843	0	0.263714	0.257491	0	0	0.244913	0.178285	0	0	0	0.68208	0.823665	1.41776	0.959495	0
Clinchsilos508-RC	Clinchsilos508-RC	clirnapec virus 297	1287	Picornavirales sp. ctZFu508	UUW20903.1	31.5	362	217	11	252	1274	1121	1472	3.01e-32	142	UUW20903.1 MAG: RNA helicase [Guiyang Dicistro-like virus 1]	Viruses	Riboviria	Orthornavirae	Pisuviricota	Pisoniviricetes	Picornavirales	NA	NA		0	0	0	0	0	0	0	0	0	0.538256	0	0	0	0	0	0	0	0	0	0	0	0.304224	0	0
Clinchsilos509-RC	Clinchsilos509-RC	clirnapec virus 83	6228	unclassified RNA virus sp. ctIov509	AFM44928.2	30.6	447	281	13	2855	4138	2246	2682	2.43e-40	179	AFM44928.2 polyprotein [Cilio virus]	Viruses	Riboviria	Orthornavirae	Kitrinoviricota	Tolucaviricetes	Tolivirales	NA	NA		0	0	0	0	0	0	0	0	0.137896	0	0	0	0	0	0	0	0	0	0	0	0	0	1.71627	0
Clinchsilos51	Clinchsilos51	Cressdnaviricota sp	2305	Circoviridae sp. ctL9G51	AXH77856.1	98	355	7	0	2115	1051	1	355	1.2e-246	699	AXH77856.1 MAG: putative capsid protein [CRESS virus sp.]	Viruses	Monodnaviria	Shotokuvirae	Cressdnaviricota	NA	NA	NA	NA		0	0	0	0	0	0	0	0	0	0	0	0	0	0	0	0	0	0	0	0	1.09423	1.11054	2.82301	0
Clinchsilos510-RC	Clinchsilos510-RC	clirnapec virus 277	9520	unclassified RNA virus sp. ctoAB510	WDS50754.1	34.2	1231	730	29	2109	5654	492	1691	5.27e-171	589	WDS50754.1 MAG: nonstructural protein, partial [Riboviria sp.]	Viruses	Riboviria	Orthornavirae	Pisuviricota	Pisoniviricetes	Picornavirales	NA	NA		0	0.0680192	0	0	0	0	2.19891	0.525321	2.05734	1.06498	1.40473	1.40295	0.0658471	0	0	0	0	0.462754	0.103343	0.992268	0	0	0	0
Clinchsilos511-RC	Clinchsilos511-RC	clirnapec virus 52	2802	unclassified RNA virus sp. ctHTh511	QQP18778.2	45.7	440	233	5	1321	2625	2	440	6.24e-115	374	QQP18778.2 RNA-dependent RNA polymerase, partial [Soybean thrips tombus-like virus 1]	Viruses	Riboviria	Orthornavirae	Kitrinoviricota	Tolucaviricetes	Tolivirales	Tombusviridae	unclassified Tombusviridae		0	0	0	0	0	0	0.415241	0	0	0.429812	0	0	0	0	0.182926	0	0	0	0	0	0	0	0	0.160902
Clinchsilos512	Clinchsilos512	clirnapec virus 279	1959	unclassified RNA virus sp. ctlRd512	WAQ80623.1	33.9	681	401	17	10	1956	1262	1925	1.47e-82	297	WAQ80623.1 MAG: RNA-dependent RNA polymerase [Fish-associated picorna-like virus 1]	Viruses	Riboviria	Orthornavirae	Pisuviricota	Pisoniviricetes	Picornavirales	NA	NA		0	0	0	0	0	0	0	0	0	0	0	0	0	0	0	0	0	0	0	0	0	0.425969	1.12564	0
Clinchsilos513-RC	Clinchsilos513-RC	clirnapec virus 82	5819	Stellavirales sp. ctL6y513	AGZ83337.1	30.9	460	264	15	4239	5555	8	434	1.8e-36	157	AGZ83337.1 gp2 [Eunivirus]	Viruses	Riboviria	Orthornavirae	Kitrinoviricota	NA	NA	NA	NA		0	0	0	0	0	2.10651	0	0	0	0	0	0	0	0	0	0	0.111913	0	0	0	0	0	0	0
Clinchsilos514-RC	Clinchsilos514-RC	clirnapec virus 169	8192	unclassified RNA virus sp. cta8p514	URG14874.1	66.5	2774	876	13	6	8189	15	2782	0	3709	URG14874.1 MAG: RNA dependent RNA polymerase, partial [Picornaviridae sp.]	Viruses	Riboviria	Orthornavirae	Pisuviricota	Pisoniviricetes	Picornavirales	NA	NA		0	0	0	0	0	0	0	0	0.705209	0.451923	0	0	0	0	0.211403	0	0	0	0.0629964	0.272854	0.707404	0.214233	1.84824	0
Clinchsilos515	Clinchsilos515	clirnapec virus 98	2358	unclassified RNA virus sp. ctCoF515	YP_009336846.1	30.1	455	234	12	135	1436	241	632	6.87e-40	171	YP_009336846.1 hypothetical protein 1 [Beihai sobemo-like virus 21]	Viruses	Riboviria	NA	NA	NA	NA	NA	NA		0	0	1.05422	0	0	1.82315	0.290388	0	0	0	0	0	0	0	0.351186	0.28743	0.319742	0	0	0	1.15835	0.815485	0.679571	0
Clinchsilos516	Clinchsilos516	clidnopec virus 17	1596	Genomoviridae sp. ct5RO516	WAE43014.1	73.5	98	26	0	294	1	188	285	8.41e-41	160	WAE43014.1 MAG: replication associated protein [Cressdnaviricota sp.]	Viruses	Monodnaviria	Shotokuvirae	Cressdnaviricota	NA	NA	NA	NA		0	0	0	0	0	0	0	0	0	0	0	0	0	0	0	0	0	0	0	0	0	0	0	1.10754
Clinchsilos517	Clinchsilos517	clidnopec virus 101	5855	Cirlivirales sp. ct8Lk517	UBR88862.1	49.7	169	76	6	5520	5038	105	272	2.37e-39	164	UBR88862.1 putative replication-association protein [Mongoose-associated circovirus]	Viruses	Monodnaviria	Shotokuvirae	Cressdnaviricota	NA	NA	NA	NA		0	0.190714	0	0	0	0	0.140896	0.544145	0.340952	0.517464	0.150633	0.458534	0.649389	0.506243	0.0971426	0.139218	0.273323	0	0.342671	0	0	0	0.218194	0
Clinchsilos518-RC	Clinchsilos518-RC	Crogonang virus 159	1563	unclassified RNA virus sp. ctqgw518	URG14885.1	35.6	270	160	4	3	791	128	390	4.44e-39	162	URG14885.1 MAG: RNA dependent RNA polymerase, partial [Picornaviridae sp.]	Viruses	Riboviria	NA	NA	NA	NA	NA	NA		0	0	0	0	0	0	0.49878	0	1.83573	0.400567	0.407065	0.477996	0	0	0	0	0	0	0	1.19261	0	0	0	0
Clinchsilos519	Clinchsilos519	clidnopec virus 165	1550	Geplafuvirales sp. ctf5E519	WAE43265.1	35.3	320	161	13	418	1365	1	278	2.68e-39	155	WAE43265.1 MAG: replication associated protein [Cressdnaviricota sp.]	Viruses	Monodnaviria	Shotokuvirae	Cressdnaviricota	NA	NA	NA	NA		0	0	0	0	0	0	0	1.47557	0.477431	0	0	0	0	0	0.383874	0	0	0	0.903781	0	0	0	0	0
Clinchsilos52	Clinchsilos52	clidnopec virus 34	2301	virus sp. ctHeY52	YP_009237554.1	69.4	108	33	0	1556	1233	180	287	9.55e-45	174	YP_009237554.1 replication associated protein [Lake Sarah-associated circular virus-2]	Viruses	Monodnaviria	Shotokuvirae	Cressdnaviricota	NA	NA	NA	NA		0	0	0	0	0	0	0	0.73969	0.223844	0.226894	0	0.373399	0.430296	0.474654	0.214272	0	2.11384	0	0	0.643048	0.646688	0	1.79937	0
Clinchsilos520	Clinchsilos520	clirnapec virus 235	1996	unclassified RNA virus sp. ctW8B520	YP_009337372.1	41.1	627	360	5	35	1891	362	987	1.41e-132	443	YP_009337372.1 hypothetical protein [Hubei picorna-like virus 43]	Viruses	Riboviria	Orthornavirae	Pisuviricota	Pisoniviricetes	Picornavirales	NA	NA		0	0	0	0	0	0	0	0	0	0	0	0	0	0	0	0	0	0	0	0	0	0	0	0
Clinchsilos521	Clinchsilos521	clirnapec virus 124	1498	unclassified RNA virus sp. ctcW1521	UOL49061.1	37.1	286	160	8	2	820	131	409	1.28e-45	176	UOL49061.1 MAG: putative capsid protein [Narnaviridae sp.]	Viruses	Riboviria	Orthornavirae	NA	NA	NA	NA	NA		0	0	0	0	0	0	0	0	0	0	0	0	0	0	0	0	0	0	0	0	0	0	1.43714	0
Clinchsilos523	Clinchsilos523	clirnapec virus 125	4078	virus sp. ctyNj523	UHS71508.1	35.9	281	177	2	2459	3298	51	329	9.49e-41	168	UHS71508.1 MAG: hypothetical protein 3 [Sobelivirales sp.]	Viruses	NA	NA	NA	NA	NA	NA	NA		0	0	0	0	0	0	0	0	1.79421	1.07336	0	0.333106	0	0	0	0	0	0	0	0	0	0.120658	0.408555	0
Clinchsilos524	Clinchsilos524	clidnopec virus 161	3283	Cirlivirales sp. ctoiT524	URX65587.1	34.4	270	148	8	42	833	31	277	2.34e-30	134	URX65587.1 replication-associated protein, partial [Porcine circovirus 3]	Viruses	Monodnaviria	Shotokuvirae	Cressdnaviricota	Arfiviricetes	Cirlivirales	Circoviridae	NA		0	0	0	0	0	0	0	0	0	0	0	0	0	0	0	0	0	0	0	0	0	0	1.4701	0
Clinchsilos525-RC	Clinchsilos525-RC	clirnapec virus 100	1807	unclassified RNA virus sp. ctUfs525	UHS71754.1	23.3	425	239	12	334	1395	92	500	4.47e-05	59.7	UHS71754.1 MAG: putative capsid protein [Permutotetraviridae sp.]	Viruses	Riboviria	NA	NA	NA	NA	NA	NA		0.354927	0.277211	0	0	0	2.67557	1.06277	0	0.646871	1.76838	0.277742	0	0	0	0	0	0.527163	0	0.442358	0	0	0	0	0
Clinchsilos526	Clinchsilos526	clidnopec virus 71	1927	Cirlivirales sp. ctOqB526	WAE42529.1	43.9	319	156	4	636	1577	1	301	1.22e-79	265	WAE42529.1 MAG: replication associated protein [Cressdnaviricota sp.]	Viruses	Monodnaviria	Shotokuvirae	Cressdnaviricota	NA	NA	NA	NA		0	0	0	0	0	0	0	0	1.75559	1.01795	0	0	1.04572	0.658185	0	0	0	0	0	0	0	0	0	0
Clinchsilos527	Clinchsilos527	clirnapec virus 330	6867	unclassified RNA virus sp. ctyAX527	DAZ87511.1	25.1	1580	993	53	35	4456	487	1982	1.54e-60	245	DAZ87511.1 TPA_asm: polyprotein, partial [Strongylocentrotus purpuratus associated pircornavirus 2]	Viruses	Riboviria	Orthornavirae	Pisuviricota	Pisoniviricetes	Picornavirales	NA	NA		0	0	0	0	0	0	0	0	0	0	0	0	0	0	0	0	0	0	0	0	0	0	0	0
Clinchsilos528-RC	Clinchsilos528-RC	clirnapec virus 64	3102	unclassified RNA virus sp. ctLF6528	QQP18778.2	39.2	536	302	10	1453	3045	2	518	8.11e-103	344	QQP18778.2 RNA-dependent RNA polymerase, partial [Soybean thrips tombus-like virus 1]	Viruses	Riboviria	Orthornavirae	Kitrinoviricota	Tolucaviricetes	Tolivirales	Tombusviridae	unclassified Tombusviridae		0	0	0	0	0	0	0	0	0.301122	0.246362	0	0	0	0	0	0	0.26176	0	0	0.810088	0.430984	0.734055	1.23085	0
Clinchsilos529-RC	Clinchsilos529-RC	clirnapec virus 336	4047	unclassified RNA virus sp. ctSbN529	URG14946.1	24.2	570	351	10	2347	3825	1732	2297	2.15e-34	158	URG14946.1 MAG: polyprotein [Picornaviridae sp.]	Viruses	Riboviria	Orthornavirae	Pisuviricota	Pisoniviricetes	Picornavirales	NA	NA		0	0	0	0	0	0	0	0	0	0	0	0	0	0	0	0	0	0	0	0	0.122317	0.513079	1.30536	0
Clinchsilos53	Clinchsilos53	clidnopec virus 154	2255	Cirlivirales sp. ctsIG53	WAE42547.1	37.2	258	147	6	246	1007	4	250	1.58e-39	160	WAE42547.1 MAG: replication associated protein [Cressdnaviricota sp.]	Viruses	Monodnaviria	Shotokuvirae	Cressdnaviricota	NA	NA	NA	NA		0	0	0	0	0	0	0	0	0	0	0	0	0	0	0	0	0.245143	2.30355	1.21998	0	0	0	0	0
Clinchsilos530	Clinchsilos530	clirnapec virus 269	1582	unclassified RNA virus sp. ctGeB530	WFG77342.1	35.2	446	253	10	53	1363	217	635	1.9e-64	237	WFG77342.1 MAG: structural polyprotein [Insectivora picornavirus]	Viruses	Riboviria	Orthornavirae	Pisuviricota	Pisoniviricetes	Picornavirales	NA	NA		0	0	0	0	0	0.292831	0	0	0	0	0	0	0	0	0	0	0.318309	0	0	0	1.08759	1.53175	0.993761	0
Clinchsilos531	Clinchsilos531	clirnapec virus 296	1697	unclassified RNA virus sp. ctbrT531	USE07769.1	31.6	348	203	11	658	1680	40	359	4.25e-37	154	USE07769.1 MAG: putative RNA-dependent RNA polymerase, partial [Picobirnavirus sp.]	Viruses	Riboviria	Orthornavirae	Pisuviricota	Duplopiviricetes	Durnavirales	Picobirnaviridae	NA		0	0	0	0	0	0	0	0.481448	0	0.285637	0.827485	0.626687	0.282946	0	0	0.87617	0	0	1.35173	0	0	0	0	0
Clinchsilos532	Clinchsilos532	clidnapec virus 20	4948	Piccovirales sp. ctDvs532	QTE03762.1	45.4	372	197	3	1034	2137	2	371	2.14e-87	302	QTE03762.1 MAG: nonstructural protein 1 [Luscinia sibilans parvoviridae sp.]	Viruses	Monodnaviria	Shotokuvirae	Cossaviricota	Quintoviricetes	Piccovirales	Parvoviridae	unclassified Parvoviridae		0	0	0	0	0	0.284047	0.983005	2.2808	2.12444	2.04	1.08351	2.08648	1.97058	2.2707	2.18009	3.03157	2.79573	0.881756	1.71636	1.09515	2.05109	2.22585	2.80407	0.774665
Clinchsilos533	Clinchsilos533	clirnapec virus 310	2350	unclassified RNA virus sp. ct3Ak533	YP_009336786.1	29.9	802	472	27	90	2342	2050	2812	1.08e-75	281	YP_009336786.1 hypothetical protein [Changping earthworm virus 1]	Viruses	Riboviria	Orthornavirae	Pisuviricota	Pisoniviricetes	Picornavirales	NA	NA		0	0	0	0	0	0	0	0	0	0.223193	0	0	0	0	0	0	0	0	0	0	0	0	0	0
Clinchsilos534	Clinchsilos534	clidnopec virus 202	3222	unclassified RNA virus sp. ctBpn534	AYP28721.1	40.2	199	114	3	2017	2601	77	274	2.54e-31	140	AYP28721.1 MAG: coat protein [CRESS virus sp.]	Viruses	NA	NA	NA	NA	NA	NA	NA		0	0	0	0	0	0	0.310613	0.255731	0.170726	0	0	0	0	0.383127	0	0	0	0	0	0	0	0	1.7026	0
Clinchsilos535	Clinchsilos535	clirnapec virus 211	11686	Picornavirales sp. ctgJK535	UZO29920.1	51.6	1967	890	17	4270	10059	35	1976	0	1967	UZO29920.1 MAG: RNA-dependent RNA polymerase, partial [Graso virus]	Viruses	Riboviria	Orthornavirae	Pisuviricota	Pisoniviricetes	Picornavirales	Polycipiviridae	unclassified Polycipiviridae		0	0.150564	0.295058	0	0.152589	0.819769	2.10954	0.562668	1.55132	1.09399	1.43964	1.0792	0	0.0531372	2.01933	0.47995	1.7305	0.113286	0.297731	1.01307	3.49859	3.61443	2.91639	0.389449
Clinchsilos536	Clinchsilos536	clirnapec virus 282	2380	unclassified RNA virus sp. ctJSd536	UQB76352.1	33.7	291	189	3	1514	2380	6	294	6.35e-43	169	UQB76352.1 RNA-dependent RNA polymerase, partial [Flumine sobemo-like virus 28]	Viruses	Riboviria	Orthornavirae	Pisuviricota	Pisoniviricetes	Sobelivirales	Solemoviridae	Sobemovirus		0	0	0	0	0	0	1.47356	0	1.27712	0.52137	0.570526	0.473651	0	0	0	0	0	0	0.186761	0.829018	0	0	0	0
Clinchsilos537	Clinchsilos537	clidnopec virus 57	1886	Cirlivirales sp. ct033537	QTE03555.1	58.5	205	72	1	148	762	19	210	2.02e-72	243	QTE03555.1 MAG: replication-associated protein [Prunella montanella CRESS-DNA-virus sp.]	Viruses	Monodnaviria	Shotokuvirae	Cressdnaviricota	NA	NA	NA	NA		0.605118	0	0	0	0	0	0	1.74662	0.965072	0.779792	0	1.17987	1.49937	0.994359	0	0.408957	0.280329	0	0	0	0	0	0.224125	0
Clinchsilos538-RC	Clinchsilos538-RC	clirnapec virus 246	1117	Picornavirales sp. cthlw538	YP_009448183.1	39.4	350	194	5	3	1022	2232	2573	5.34e-69	247	YP_009448183.1 polyprotein [Armigeres iflavirus]	Viruses	Riboviria	Orthornavirae	Pisuviricota	Pisoniviricetes	Picornavirales	NA	NA		1.82248	0	0	0	0	0	1.04313	0	0.577292	0	0.590798	0	0	0	0	0	0	0	0	0	0	0	0	0
Clinchsilos539-RC	Clinchsilos539-RC	clirnapec virus 331	3389	unclassified RNA virus sp. ctPvE539	QDH89435.1	26.4	507	291	18	1166	2479	36	529	7.81e-24	122	QDH89435.1 MAG: hypothetical protein H4RhizoLitter20292_000001 [Picornavirales sp.]	Viruses	Riboviria	Orthornavirae	Pisuviricota	Pisoniviricetes	Picornavirales	Picornaviridae	unclassified Picornaviridae		0	0	1.26691	0.793556	0	1.19944	0	0	0	0	0	0	0	0	0	0	0	0	0	0	0	0	0	0
Clinchsilos54	Clinchsilos54	clidnopec virus 117	2216	virus sp. ctjZc54	WAE42524.1	46.7	276	127	3	1831	1043	90	358	8.2e-67	236	WAE42524.1 MAG: capsid protein [Cressdnaviricota sp.]	Viruses	Monodnaviria	Shotokuvirae	Cressdnaviricota	NA	NA	NA	NA		0	0	0	0	0	0	1.59074	2.83938	2.66307	2.27256	1.47489	2.41545	2.49004	2.37052	0	0	0.520556	0	0	0.485285	0	0	0.197237	0
Clinchsilos540-RC	Clinchsilos540-RC	clirnapec virus 151	1560	unclassified RNA virus sp. ct8D0540	UNY42188.1	87.5	289	36	0	2	868	504	792	7.48e-176	525	UNY42188.1 MAG: polyprotein 1, partial [Picornavirales sp.]	Viruses	Riboviria	Orthornavirae	Pisuviricota	Pisoniviricetes	Picornavirales	NA	NA		0	0	0	0	0	0	0	0	0	0	0	0	0	0	0	0	0	0	0	0	1.34435	0.931184	0	0
Clinchsilos541-RC	Clinchsilos541-RC	clidnopec virus 179	1825	Circoviridae sp. ctePs541	QKV51052.1	30	323	167	13	657	1607	10	279	3.15e-23	113	QKV51052.1 putative replication associated protein [Crucivirus sp.]	Viruses	Monodnaviria	Shotokuvirae	Cressdnaviricota	Arfiviricetes	Cirlivirales	Circoviridae	NA		0	0	0	0	0	0	0	0	0	0	0	0	0	0	0	0	0	0	0	0	0	0.997614	0	0
Clinchsilos542-RC	Clinchsilos542-RC	clirnapec virus 254	1916	unclassified RNA virus sp. ctR7t542	UNY42137.1	29.9	364	226	10	884	1915	1739	2093	1.25e-23	120	UNY42137.1 MAG: polyprotein, partial [Picornavirales sp.]	Viruses	Riboviria	Orthornavirae	Pisuviricota	Pisoniviricetes	Picornavirales	Marnaviridae	NA		0	0	0	0	0	0	0.336682	0	0	0	0.26591	0	0	0	0.246993	0	0.277083	0	0	0	0.764163	1.2802	0.601171	0
Clinchsilos543	Clinchsilos543	clidnopec virus 157	2251	Geplafuvirales sp. ct6lK543	ATN44677.1	35.8	254	128	8	1036	299	7	233	1.83e-31	135	ATN44677.1 replication protein, partial [Pepper golden mosaic virus]	Viruses	Monodnaviria	Shotokuvirae	Cressdnaviricota	Repensiviricetes	Geplafuvirales	Geminiviridae	NA		0	1.64369	0	0	0	0	0	0	0	0	0	0	0.228502	0.224192	0	0	0	0	0	0	0	0	0	0
Clinchsilos544	Clinchsilos544	clirnapec virus 143	1590	unclassified RNA virus sp. ct2fl544	YP_009337115.1	26.8	441	277	13	37	1302	46	459	4.58e-23	114	YP_009337115.1 hypothetical protein 2 [Wenling tombus-like virus 4]	Viruses	Riboviria	NA	NA	NA	NA	NA	NA		0	0	0	0	0	0	0.906126	0	1.06947	1.01841	0.482247	0	0	0	0	0	0	0	0	1.47824	0	0	0	0
Clinchsilos545-RC	Clinchsilos545-RC	clirnapec virus 343	8281	unclassified RNA virus sp. ctSHA545	QDH90548.1	20.7	1304	740	53	4816	8166	1328	2524	5.86e-17	102	QDH90548.1 MAG: RNA-dependent RNA polymerase [Picornavirales sp.]	Viruses	Riboviria	Orthornavirae	Pisuviricota	Pisoniviricetes	Picornavirales	NA	NA		0	0	0	0	0	0	1.00914	0.117936	1.31543	1.37277	0.33697	0.400457	0	0	0	0.0711921	0.117212	0	0	1.34233	0.837733	1.19934	1.6784	0.263532
Clinchsilos546-RC	Clinchsilos546-RC	clirnapec virus 291	1974	Sobelivirales sp. ctCAE546	UHS71549.1	32.2	292	173	12	859	1686	2	284	1.72e-20	105	UHS71549.1 MAG: putative RNA-dependent RNA polymerase [Barnaviridae sp.]	Viruses	Riboviria	Orthornavirae	Pisuviricota	Pisoniviricetes	Sobelivirales	Solemoviridae	NA		0	0	0	0	0	0	0.644449	0	0.251893	0.255225	0	0	0	0	0	0	0	0	0	0.474103	0	0	0.216249	0
Clinchsilos547-RC	Clinchsilos547-RC	clirnapec virus 139	3629	unclassified RNA virus sp. ctdgG547	APG77283.1	29.6	506	282	16	1415	2836	298	761	8.72e-35	157	APG77283.1 RNA-dependent RNA polymerase, partial [Wenzhou narna-like virus 1]	Viruses	Riboviria	NA	NA	NA	NA	NA	NA		0	0	0	0	0	0	0	0	0.8168	0.319654	0	0.499687	0	0	1.74821	1.95725	0	0	1.09525	1.53624	0	0.1335	0	0
Clinchsilos548-RC	Clinchsilos548-RC	clirnapec virus 140	2155	unclassified RNA virus sp. ctrDJ548	APG78902.1	28.5	631	385	20	141	1916	1692	2295	3.65e-52	209	APG78902.1 hypothetical protein, partial [Beihai picorna-like virus 97]	Viruses	Riboviria	NA	NA	NA	NA	NA	NA		0	0	0	0	0	0	2.16664	0	0	0	1.45347	0.237414	0	0	0.928989	0	0	0	0.87665	0.280235	0	0	0	0
Clinchsilos549-RC	Clinchsilos549-RC	clidnopec virus 148	2120	virus sp. cta4v549	QXN75619.1	39.3	285	152	9	189	1025	2	271	2.33e-52	194	QXN75619.1 MAG: replication associated protein [Virus sp.]	Viruses	Monodnaviria	Shotokuvirae	Cressdnaviricota	NA	NA	NA	NA		0	0	0	0	0	0	0	0.258276	0	0	0	0	0	0	0	0	0.256911	0	2.48432	0	0	0	0	0
Clinchsilos55	Clinchsilos55	Giant panda associated gemycircularvirus	2201	Genomoviridae sp. ctb7a55	ASH99170.1	92.1	342	25	1	3	1028	11	350	1.45e-225	644	ASH99170.1 capsid protein [Giant panda associated gemycircularvirus]	Viruses	Monodnaviria	Shotokuvirae	Cressdnaviricota	Repensiviricetes	Geplafuvirales	Genomoviridae	Gemycircularvirus		0	0.39212	0	0	0	0.22837	0	1.24141	0.959387	0.724594	0	0.94621	0.748405	1.81007	0	0	0.249714	0	0	0	0	0.276473	0.198316	0.330778
Clinchsilos550	Clinchsilos550	clidnapec virus 32	1829	virus sp. ctGDY550	QKE54888.1	28.4	426	214	14	456	1628	160	529	6.81e-22	112	QKE54888.1 MAG: capsid protein [Parvoviridae sp.]	Viruses	Monodnaviria	Shotokuvirae	Cossaviricota	Quintoviricetes	Piccovirales	Parvoviridae	NA		0	0	0	0	0	0	0	0	0	1.68938	0	0	0.267676	1.52953	0	0	0.457932	0	0	0	0	0	0	0
Clinchsilos551-RC	Clinchsilos551-RC	clirnapec virus 174	2015	unclassified RNA virus sp. ctfEy551	UNY41986.1	64.7	666	231	2	2	1996	236	898	5.66e-301	854	UNY41986.1 MAG: polyprotein 2 [Picornavirales sp.]	Viruses	Riboviria	Orthornavirae	Pisuviricota	Pisoniviricetes	Picornavirales	NA	NA		0	0	0	0	0	0	0	0	0	0	0	0	0	0	0	0	0	0	0	0	1.65733	0.514347	0.411697	0
Clinchsilos552	Clinchsilos552	clirnapec virus 129	2168	unclassified RNA virus sp. ctcpq552	APG76162.1	33.5	215	126	5	621	1259	35	234	2.95e-22	113	APG76162.1 hypothetical protein 3 [Beihai tombus-like virus 13]	Viruses	Riboviria	NA	NA	NA	NA	NA	NA		0	0	0	0	0	0.231065	0.554787	0	0.316717	0	0	0.236316	0	0	0	0	0	0	0	0	0	0.492536	0.755917	0
Clinchsilos554	Clinchsilos554	clirnapec virus 333	6817	unclassified RNA virus sp. ctGmL554	DAZ87487.1	24.4	630	418	20	4914	6677	1263	1876	2.82e-27	135	DAZ87487.1 TPA_asm: non-structural polyprotein [Strongylocentrotus intermedius associated picornavirus 1]	Viruses	Riboviria	Orthornavirae	Pisuviricota	Pisoniviricetes	Picornavirales	Secoviridae	Torradovirus		0	0	0	0	0	0	0	0	0	0	0	0	0	0	0	0	0.0972244	0	0	0	0	0.78368	2.39271	0
Clinchsilos555	Clinchsilos555	Picornavirales sp	1604	unclassified RNA virus sp. ctKrc555	UNY42017.1	98.4	500	8	0	105	1604	26	525	0	963	UNY42017.1 MAG: polyprotein 2 [Picornavirales sp.]	Viruses	Riboviria	Orthornavirae	Pisuviricota	Pisoniviricetes	Picornavirales	NA	NA		0	0	0	0	0	0	0	0	0	0	0	0	0	0	0	0	0	0	0	0	0.588014	1.29506	1.11101	0
Clinchsilos557	Clinchsilos557	clidnopec virus 177	4419	virus sp. ctszr557	QUS52625.1	28.9	266	171	9	3272	4057	14	265	1.39e-18	100	QUS52625.1 replication protein [Mute swan feces associated circular virus 17]	Viruses	Monodnaviria	Shotokuvirae	Cressdnaviricota	NA	NA	NA	NA		0	0.238181	0	0	0.119943	0	0	0.82295	0.560325	0.416265	0.13552	0.38365	0.34917	0.18078	0.124546	0	0	0	0.110383	0	0	0	0	0
Clinchsilos558	Clinchsilos558	clidnopec virus 197	3309	unclassified RNA virus sp. ctJ07558	AUF34966.1	44.2	371	196	2	205	1317	2	361	3.15e-93	313	AUF34966.1 putative replication-associated protein [uncultured virus]	Viruses	NA	NA	NA	NA	NA	NA	NA		0	0	0	0	0	0	0	2.00408	0.421805	0.385852	0	1.00008	1.33222	1.10452	0	0	0	0.152598	0.765723	0.252159	1.6392	0	0.141439	0
Clinchsilos559-RC	Clinchsilos559-RC	Crogonang virus 147	1381	unclassified RNA virus sp. ctZUv559	UHS72221.1	37.7	212	128	2	318	941	89	300	3.05e-30	134	UHS72221.1 MAG: hypothetical protein 3 [Tombusviridae sp.]	Viruses	Riboviria	Orthornavirae	NA	NA	NA	NA	NA		0	0	0	0	0	0	0	0	0.511502	0	0	0	0	0	0	0	0	0	0	0.757028	0	0.63447	1.39764	0
Clinchsilos56	Clinchsilos56	Circovirus-like genome DCCV-12	2148	Circoviridae sp. cts6Z56	YP_009259716.1	95.6	293	13	0	1159	2037	1	293	3.56e-174	510	YP_009259716.1 hypothetical protein [Circovirus-like genome DCCV-12]	Viruses	Monodnaviria	Shotokuvirae	Cressdnaviricota	Arfiviricetes	Cirlivirales	Circoviridae	unclassified Circoviridae		0	0	0	0	0	0	0	0.532207	0.318806	1.752	0	0.238009	0	1.76608	0	0	0	0	0	0	0	0	0	0
Clinchsilos560-RC	Clinchsilos560-RC	clirnapec virus 320	8768	unclassified RNA virus sp. ctmMY560	URG14712.1	27	1136	717	32	3091	6300	731	1820	1.4e-83	320	URG14712.1 MAG: RNA dependent RNA polymerase [Picornaviridae sp.]	Viruses	Riboviria	Orthornavirae	Pisuviricota	Pisoniviricetes	Picornavirales	Marnaviridae	NA		0	0	0	0	0	0	0.696064	0	1.40064	1.32566	0.19137	0.0714405	0	0	0	0	0	0	0	0	1.85882	1.04059	2.10763	0
Clinchsilos561	Clinchsilos561	clidnopec virus 109	2335	Piccovirales sp. ctpju561	KAF4148779.1	28.4	211	126	5	2065	1490	29	233	2.83e-14	85.5	KAF4148779.1 hypothetical protein GN958_ATG01977 [Phytophthora infestans]	Viruses	Monodnaviria	Shotokuvirae	Cressdnaviricota	NA	NA	NA	NA		0	0	0	0	0	0	0	1.67645	0.367178	0	0	1.42346	0.368282	0	0	0	0	0	0	0	0	0	0	0
Clinchsilos562	Clinchsilos562	clirnapec virus 259	8494	unclassified RNA virus sp. ct7wS562	QJI53492.1	37	2821	1574	59	208	8457	223	2912	0	1613	QJI53492.1 MAG: hypothetical protein [Riboviria sp.]	Viruses	Riboviria	Orthornavirae	Pisuviricota	Pisoniviricetes	Picornavirales	NA	NA		0	0	0	0	0	0.103436	0	0	0	0	0	0	0	0	0.0692199	0	0.323773	0	0	0	1.59847	1.73028	0.183241	0
Clinchsilos563-RC	Clinchsilos563-RC	clirnapec virus 290	5272	Sobelivirales sp. ct6G9563	QXV86654.1	28.9	477	275	21	2228	3586	466	902	5e-26	130	QXV86654.1 polyprotein 2ab [Solemoviridae sp.]	Viruses	Riboviria	Orthornavirae	Pisuviricota	Pisoniviricetes	Sobelivirales	Solemoviridae	NA		0	0	0	0	0	0	0	0	0.611762	0.530937	0	0.202689	0	0	0.378752	0	0	0	0	0.570227	0	0	0	0
Clinchsilos564-RC	Clinchsilos564-RC	clirnapec virus 109	6203	unclassified RNA virus sp. ctqqG564	DAZ91071.1	28	350	233	9	1355	2368	1251	1593	2.8e-15	96.3	DAZ91071.1 TPA_asm: polyprotein [Paris polyphylla secovirus 2]	Viruses	Riboviria	NA	NA	NA	NA	NA	NA		0	0	0	0	0	0	0	0	0	0	0	0	0	0	0	0	0.105762	0	0	0	1.28449	0.6189	0.82931	0
Clinchsilos565	Clinchsilos565	clidnopec virus 70	2376	Cirlivirales sp. ct43U565	QKI29039.1	56	366	150	4	2157	1075	4	363	8.98e-126	391	QKI29039.1 Cap [Lactuca sativa CRESS virus]	Viruses	Monodnaviria	Shotokuvirae	Cressdnaviricota	NA	NA	NA	NA		0	0	0	0	0	0	0	0.236777	2.55966	0.300318	0	0	0	0	0	0.209735	0	0	0	0	0	0	0	0
Clinchsilos566-RC	Clinchsilos566-RC	clirnapec virus 243	6997	unclassified RNA virus sp. ctSS6566	WDS50754.1	40.2	423	248	4	3045	4313	1274	1691	6.37e-77	298	WDS50754.1 MAG: nonstructural protein, partial [Riboviria sp.]	Viruses	Riboviria	Orthornavirae	Pisuviricota	Pisoniviricetes	Picornavirales	NA	NA		0	0	0	0	0	0	0	0	0	0	0	0	0	0	0	0	0.0949777	0	0	0	0.954077	1.39442	1.37245	0
Clinchsilos568	Clinchsilos568	clirnapec virus 84	4975	unclassified RNA virus sp. ctUPu568	QDH90131.1	30.4	451	245	17	3562	4896	7	394	1.11e-42	174	QDH90131.1 MAG: RNA-dependent RNA polymerase [Riboviria sp.]	Viruses	Riboviria	Orthornavirae	Kitrinoviricota	Tolucaviricetes	Tolivirales	NA	NA		0	0	0	0	0	2.12461	0	0	0	0.119701	0	0	0	0	0	0	0	0	0	0	0	0	0	0
Clinchsilos569-RC	Clinchsilos569-RC	clirnapec virus 168	1946	Iflaviridae sp. ctmmg569	NP_620559.1	68.7	648	201	2	2	1945	1211	1856	0	961	NP_620559.1 polyprotein [Infectious flacherie virus]	Viruses	Riboviria	Orthornavirae	Pisuviricota	Pisoniviricetes	Picornavirales	Iflaviridae	Iflavirus		0	0	0	0	0	0	0	0	0	0	0	0	0	0	0	0	0	0	0	0	0.22441	0.524905	0.877717	0
Clinchsilos57	Clinchsilos57	clidnopec virus 6	2075	virus sp. ct8ez57	YP_009237512.1	81	279	53	0	1131	1967	1	279	5.33e-164	483	YP_009237512.1 replication associated protein [Lake Sarah-associated circular virus-9]	Viruses	Monodnaviria	Shotokuvirae	Cressdnaviricota	NA	NA	NA	NA		0	0	0	0	0	0	0	1.5885	1.12511	0.953718	0	1.07756	1.01658	1.007	0.382849	0.995019	0.540692	0	0	0	0.548742	0	0.575484	0
Clinchsilos570-RC	Clinchsilos570-RC	clidnapec virus 28	3910	virus sp. ctFDE570	QTE03847.1	33	467	269	10	1851	3167	24	474	6.14e-69	255	QTE03847.1 MAG: nonstructural protein [Motacilla cinerea parvoviridae sp.]	Viruses	Monodnaviria	Shotokuvirae	Cossaviricota	Quintoviricetes	Piccovirales	Parvoviridae	unclassified Parvoviridae		0	0	0	0	0	0	0	1.25432	1.0055	0.582803	0.350572	1.28428	0.879504	0.634119	0	0	0	0	0.613529	0	0	0	0.172804	1.27867
Clinchsilos571-RC	Clinchsilos571-RC	clirnapec virus 132	2249	unclassified RNA virus sp. cteoz571	YP_009333319.1	32	256	167	4	701	1462	55	305	2.67e-26	123	YP_009333319.1 hypothetical protein [Wenzhou narna-like virus 4]	Viruses	Riboviria	NA	NA	NA	NA	NA	NA		0	0	0	0	0	0.732493	0	0	0.376552	0.884741	0	0	0	0	0	0	0	0	0	0	0	0.19885	1.14698	0
Clinchsilos572-RC	Clinchsilos572-RC	clirnapec virus 262	2694	circular genetic element sp. ctNox572	QKK82980.1	28.4	194	127	5	548	1117	64	249	4.59e-12	83.2	QKK82980.1 hypothetical protein 2, partial [Kummerowia striata picorna-like virus]	Viruses	Riboviria	Orthornavirae	Pisuviricota	Pisoniviricetes	Picornavirales	NA	NA		0	0	0	0	0	0	0	0	0	0	0	0	0	0	0.892646	0	0	0	0	0	0.346688	0.618161	0	0
Clinchsilos573	Clinchsilos573	clirnapec virus 146	5988	virus sp. ctsNC573	APG76210.1	25.6	488	303	20	1457	2830	10	467	1.1e-21	114	APG76210.1 hypothetical protein 2 [Beihai noda-like virus 19]	Viruses	Riboviria	NA	NA	NA	NA	NA	NA		0	0	0	0	0	0	0	0	0	0.144728	0	0	0	0.0982983	2.39819	0.772817	0.477047	0.41972	0	0	0.190233	1.53341	1.24796	1.91214
Clinchsilos574	Clinchsilos574	clirnapec virus 257	2307	unclassified RNA virus sp. ct156574	URG14912.1	37.1	340	205	4	1	1014	1365	1697	1.04e-56	223	URG14912.1 MAG: RNA dependent RNA polymerase, partial [Picornaviridae sp.]	Viruses	Riboviria	Orthornavirae	Pisuviricota	Pisoniviricetes	Picornavirales	NA	NA		0	0	0	0	0	0	0	0	0	0	0	0	0	0	0	0	0	0	0	0.194379	1.35574	1.24797	0	0
Clinchsilos575	Clinchsilos575	clirnapec virus 130	3348	virus sp. cten6575	QKV51233.1	33.5	188	106	4	952	1491	111	287	5.59e-17	98.2	QKV51233.1 putative capsid protein [Crucivirus sp.]	Viruses	Riboviria	Orthornavirae	NA	NA	NA	NA	NA		0	0	0	0	0	0	0	0.180264	0.750862	0.382864	0	0	0.490642	1.04117	0	0	0.518376	0	1.19605	0.653297	0	0	0.884139	0
Clinchsilos576	Clinchsilos576	clidnopec virus 178	3612	virus sp. ctdkV576	AIF34806.1	28.9	325	193	15	1347	2273	11	313	3.43e-19	103	AIF34806.1 replication-associated protein [Sewage-associated circular DNA virus-14]	Viruses	Monodnaviria	Shotokuvirae	Cressdnaviricota	NA	NA	NA	NA		0	0	0	0	0	0	0	0	0	0	0	0	0	0	0	0	0	0	0	0	0	0	0	0.229365
Clinchsilos577	Clinchsilos577	clirnapec virus 342	9695	unclassified RNA virus sp. ctQKT577	QIN96635.1	28.3	346	231	9	5967	6980	1514	1850	1.94e-24	127	QIN96635.1 hypothetical protein [Picornaviridae sp.]	Viruses	Riboviria	Orthornavirae	Pisuviricota	Pisoniviricetes	Picornavirales	Picornaviridae	unclassified Picornaviridae		0	0	0	0	0	0	0.228998	0	0.0644757	0	0	0	0	0	0.16261	0	0.131248	0	0	0	2.3502	1.05068	1.12122	0
Clinchsilos578-RC	Clinchsilos578-RC	clidnopec virus 74	1310	virus sp. ctwF2578	AUM61880.1	55.3	170	76	0	734	1243	171	340	2.83e-60	211	AUM61880.1 Rep [uncultured virus]	Viruses	Monodnaviria	Shotokuvirae	Cressdnaviricota	NA	NA	NA	NA		0	0	0	0	0	0	0	0	0	0	0	0	0	0	0	0	0	0	0	0	0	0	0	1.41395
Clinchsilos579	Clinchsilos579	clirnapec virus 325	1252	unclassified RNA virus sp. ctKV2579	QCH40773.1	26.6	398	244	14	7	1155	162	526	8e-20	104	QCH40773.1 structural polyprotein 2 [Picornavirales sp.]	Viruses	Riboviria	Orthornavirae	Pisuviricota	Pisoniviricetes	Picornavirales	NA	NA		0	0	0	0	0	0.345632	0	0	0	0.546796	0.360325	0	0	0	0.707818	0	0	0	0.483273	0.61496	0	0	0.482145	0.301817
Clinchsilos58	Clinchsilos58	clidnopec virus 114	2073	Cirlivirales sp. ctfpM58	QTE03362.1	47.3	275	128	4	1141	1956	2	262	1.87e-69	238	QTE03362.1 MAG: replication-associated protein [Fringilla montifringilla CRESS-DNA-virus sp.]	Viruses	Monodnaviria	Shotokuvirae	Cressdnaviricota	NA	NA	NA	NA		0	0	0	0	0	0	0	1.20294	0.558682	0.564147	0.408465	0.824253	0.710554	0.974861	0	0	0	0.887636	1.48587	0	0	0.354111	0	0
Clinchsilos580	Clinchsilos580	clidnopec virus 156	1049	virus sp. ct68d580	AXH73954.1	36.2	257	152	6	57	824	14	259	4.56e-29	124	AXH73954.1 MAG: hypothetical protein [CRESS virus sp.]	Viruses	Monodnaviria	Shotokuvirae	Cressdnaviricota	NA	NA	NA	NA		0	0	0	0	0	0	0	0	0	0	0	0	0	0	0	0	0	0	0	0	0	0	0	0
Clinchsilos581-RC	Clinchsilos581-RC	clirnapec virus 119	1172	unclassified RNA virus sp. cteZ3581	UHS72221.1	41.1	236	131	3	131	832	89	318	1.04e-41	163	UHS72221.1 MAG: hypothetical protein 3 [Tombusviridae sp.]	Viruses	Riboviria	Orthornavirae	NA	NA	NA	NA	NA		0	0	0	0	0	0.361604	0	0	0.475077	0.370533	0	0	0	0	0	0	0	0	0	0	0	0	0	0
Clinchsilos583	Clinchsilos583	clidnopec virus 172	1187	virus sp. ctMgS583	NA	NA	NA	NA	NA	NA	NA	NA	NA	NA	NA	NA	Viruses	Monodnaviria	Shotokuvirae	Cressdnaviricota	NA	NA	NA	NA		0	0	0	0	0	0	0	0.389365	0.363087	0	0	0.561279	0	0.623599	1.19968	1.52257	1.12216	0	0	0.632607	2.3544	0.966231	0.416599	0
Clinchsilos584	Clinchsilos584	clidnapec virus 30	2081	Piccovirales sp. ctkVw584	QTE03847.1	31.7	502	292	11	405	1811	21	504	1.13e-61	228	QTE03847.1 MAG: nonstructural protein [Motacilla cinerea parvoviridae sp.]	Viruses	Monodnaviria	Shotokuvirae	Cossaviricota	Quintoviricetes	Piccovirales	Parvoviridae	unclassified Parvoviridae		0	0	0	0	0	0	0.317699	1.46453	1.14763	0.605812	0.61391	0.949887	0.820673	0.551217	0	0	0	0	0	0	0	0.353179	0.282894	0
Clinchsilos585-RC	Clinchsilos585-RC	clirnapec virus 318	2232	virus sp. cterh585	WDS50730.1	27.4	762	481	21	48	2231	714	1437	1.15e-56	223	WDS50730.1 MAG: nonstructural protein, partial [Riboviria sp.]	Viruses	Riboviria	Orthornavirae	Pisuviricota	Pisoniviricetes	Picornavirales	Marnaviridae	NA		0	0	0	0	0	0	0	0	0	0	0	0	0	0	0	0	0	0	0	0	0	0	0	0.19395
Clinchsilos586	Clinchsilos586	clidnopec virus 207	1234	virus sp. ctVvp586	YP_009226564.1	35.8	229	125	11	321	980	20	235	1.03e-20	102	YP_009226564.1 hypothetical protein [Ctenophore-associated circular virus 2]	Viruses	NA	NA	NA	NA	NA	NA	NA		0	0	0	0	0.330224	0	0	0	0.353613	0	0	0.356111	0.54729	0.348801	2.28306	0.661441	0.488426	0	0.308842	0	2.76843	1.30212	0.663986	0
Clinchsilos588	Clinchsilos588	clirnapec virus 145	2229	virus sp. ctas9588	BCG55387.1	30	290	176	8	601	1449	334	603	2.9e-20	109	BCG55387.1 capsid protein precursor, partial [Sacri virus]	Viruses	Riboviria	NA	NA	NA	NA	NA	NA		0	0	0	0	0	0	0	0	0	0	0	0	0	0	0	0	0	0	0	0	0	0.20028	1.12343	0
Clinchsilos589-RC	Clinchsilos589-RC	Picornavirales sp	4763	unclassified RNA virus sp. ct8nh589	UNY42048.1	93	1568	110	0	58	4761	891	2458	0	2956	UNY42048.1 MAG: polyprotein [Picornavirales sp.]	Viruses	Riboviria	Orthornavirae	Pisuviricota	Pisoniviricetes	Picornavirales	Picornaviridae	NA		0	0	0	0	0	0	0	0	0.536975	0.424451	0	0	0	0	0	0	0.133253	0	0	0.695891	0	1.41187	1.35017	0
Clinchsilos59	Clinchsilos59	clidnopec virus 83	2035	Circoviridae sp. ctqwN59	AXH75487.1	52.7	296	135	5	1942	1061	2	294	2.06e-88	289	AXH75487.1 MAG: putative viral replication protein [Circoviridae sp.]	Viruses	Monodnaviria	Shotokuvirae	Cressdnaviricota	Arfiviricetes	Cirlivirales	Circoviridae	unclassified Circoviridae		0	0	0	0	0	0	0	0	1.02247	1.37105	0	0	0	2.24525	0	0	0.354253	0	0	0	0	0	0	0
Clinchsilos590-RC	Clinchsilos590-RC	clirnapec virus 328	2752	unclassified RNA virus sp. ctmUY590	DAZ87863.1	22.5	975	606	43	2	2677	1675	2582	8.56e-24	122	DAZ87863.1 TPA_asm: hypothetical protein [Dendrolac virus]	Viruses	Riboviria	Orthornavirae	Pisuviricota	Pisoniviricetes	Picornavirales	NA	NA		0	0	0	0	0	0.19127	0	0.211095	0	0	0	0.195808	0	0	0	0	0	0	0	0	0.872635	1.34938	1.31539	0
Clinchsilos591	Clinchsilos591	clirnapec virus 36	1284	unclassified RNA virus sp. ctvCe591	UGO57551.1	56.2	89	39	0	1016	1282	1	89	2.39e-25	118	UGO57551.1 MAG: hypothetical protein, partial [Riboviria sp.]	Viruses	Riboviria	Orthornavirae	Kitrinoviricota	Tolucaviricetes	Tolivirales	NA	NA		0	0	0	0	0	0	0	0	0.718468	0.453991	0.546634	0.346543	0	0	1.79744	0.587938	0	0	0	0.745405	0	0.304735	0	0
Clinchsilos592-RC	Clinchsilos592-RC	clirnapec virus 120	1156	unclassified RNA virus sp. ctXPG592	YP_009337342.1	40.8	326	164	11	11	949	28	337	3.96e-60	208	YP_009337342.1 hypothetical protein 3 [Changjiang tombus-like virus 17]	Viruses	Riboviria	NA	NA	NA	NA	NA	NA		0	0	1.86535	0	0	2.01874	0	0	0	0	0	0	0	0	0	0	0	0	0	0	0	0	0	0
Clinchsilos593-RC	Clinchsilos593-RC	clirnapec virus 133	1512	unclassified RNA virus sp. ct2lZ593	YP_009333612.1	31.6	174	114	3	45	560	68	238	3.85e-21	104	YP_009333612.1 hypothetical protein 1 [Beihai shrimp virus 6]	Viruses	Riboviria	NA	NA	NA	NA	NA	NA		1.09103	0.315455	2.30034	1.04525	0	0	0	0	0	0	0	0	0	0	0	0	0	0	0	0	0	0.270389	0	0
Clinchsilos594-RC	Clinchsilos594-RC	clirnapec virus 73	1954	circular genetic element sp. ctDPS594	UBJ25994.1	36.3	564	333	10	159	1841	52	592	3.98e-96	318	UBJ25994.1 hypothetical protein 4 [Sichuan mosquito tombus-like virus]	Viruses	Riboviria	Orthornavirae	Kitrinoviricota	Tolucaviricetes	Tolivirales	Tombusviridae	unclassified Tombusviridae		0	0	0	0	0	0	0	0	0	0	0	0	0	0	1.10182	0.244252	0.273081	0.315853	0	1.05425	1.76544	1.61032	1.5853	0
Clinchsilos595-RC	Clinchsilos595-RC	clirnapec virus 141	3854	unclassified RNA virus sp. ct903595	YP_009329976.1	27.2	342	211	10	2381	3343	395	719	8.27e-18	103	YP_009329976.1 hypothetical protein 1 [Beihai picorna-like virus 43]	Viruses	Riboviria	NA	NA	NA	NA	NA	NA		0	0	0	0	0	0	0.199265	0.27735	1.54929	1.20283	0.698022	0.628821	0	0	1.64377	0.14074	0	0	0	1.24027	0	0	0.299198	0
Clinchsilos596-RC	Clinchsilos596-RC	clirnapec virus 311	1687	unclassified RNA virus sp. ct9O8596	ULG00022.1	29.9	157	96	3	1218	1664	1189	1339	3.7e-10	76.6	ULG00022.1 MAG: putative polyprotein [Marnaviridae sp.]	Viruses	Riboviria	Orthornavirae	Pisuviricota	Pisoniviricetes	Picornavirales	NA	NA		0	0	0	0	0	0	0	0	0	0	0	0	0	0	0.271839	0	0	0	0	0	0.78337	1.25603	0.513923	0
Clinchsilos597-RC	Clinchsilos597-RC	clidnapec virus 23	2711	Piccovirales sp. ct3iG597	QVW56813.1	40	125	62	2	114	488	103	214	2.86e-16	90.9	QVW56813.1 MAG: structural protein [Cyanopica cyanus parvoviridae sp.]	Viruses	Monodnaviria	Shotokuvirae	Cossaviricota	Quintoviricetes	Piccovirales	Parvoviridae	NA		0	0	0	0	0	0	0	0.463312	0	0.272667	0.566584	1.59292	1.28125	1.22295	0	0	0	0.180091	0.583225	0.292427	0	0.236188	0.231679	0
Clinchsilos598	Clinchsilos598	clidnapec virus 27	4239	Piccovirales sp. ct6BX598	QTE03884.1	34.3	603	337	15	344	2086	1	566	1.31e-87	309	QTE03884.1 MAG: VP1 [Turdus hortulorum parvoviridae sp.]	Viruses	Monodnaviria	Shotokuvirae	Cossaviricota	Quintoviricetes	Piccovirales	Parvoviridae	unclassified Parvoviridae		1.00697	2.41708	1.79974	2.8323	1.90355	1.00692	0.592325	0.737969	0	0.137496	0.402618	0.636338	0.595652	0	0.463036	0.954409	0.604898	0	0.399391	0	0.166092	0.90774	1.03809	0
Clinchsilos599	Clinchsilos599	clidnapec virus 33	5907	virus sp. ctwjz599	QTZ83188.1	27.9	280	179	8	3699	2881	435	698	5.49e-15	94.4	QTZ83188.1 MAG: non-structural protein 1 [Motacilla cinerea Iteradensovirus]	Viruses	Monodnaviria	Shotokuvirae	Cossaviricota	Quintoviricetes	Piccovirales	Parvoviridae	Iteradensovirus		0	0	0	0	0	0	0	0	0	0	0	0	0	0	0	0	0.110441	0	0	0	0	0	0	0.336453
Clinchsilos5-RC	Clinchsilos5-RC	clidnopec virus 153	3071	Cirlivirales sp. ctaBB5	BAP81883.1	37.3	279	160	8	454	1275	8	276	8.76e-49	186	BAP81883.1 rolling circle replication initiator protein [Cyclovirus ZM62]	Viruses	Monodnaviria	Shotokuvirae	Cressdnaviricota	NA	NA	NA	NA		0	0	0	0	0	0	2.23176	2.6168	2.33035	1.87968	2.08988	2.2934	1.99764	1.74799	0	0	0.664664	0	1.04115	0.813777	0	0	0	0
Clinchsilos60	Clinchsilos60	clidnopec virus 82	2048	Circoviridae sp. ct6ap60	UZT54562.1	52.9	272	125	3	1177	1986	26	296	2.34e-88	289	UZT54562.1 MAG: putative replication-associated protein [scracolig virus 2]	Viruses	Monodnaviria	Shotokuvirae	Cressdnaviricota	NA	NA	NA	NA		0	0	0	0	0	0	0	0	0	0	0	0	1.30159	1.22	0	0	0	0	0	0	0	0	0	0
Clinchsilos600	Clinchsilos600	clirnapec virus 251	2695	Picornavirales sp. ctIVA600	UNY42039.1	38.1	176	92	5	2173	2688	1191	1353	5.29e-15	93.6	UNY42039.1 MAG: polyprotein 1 [Picornavirales sp.]	Viruses	Riboviria	Orthornavirae	Pisuviricota	Pisoniviricetes	Picornavirales	NA	NA		0	0	0	0	0	0	0	0	0	0	0	0	0	0	0	0	0	0	0	0	0.432932	0	1.20751	0
Clinchsilos601-RC	Clinchsilos601-RC	clirnapec virus 147	1477	circular genetic element sp. ct2vZ601	APG76621.1	25	340	222	9	205	1152	65	395	1.03e-18	100	APG76621.1 hypothetical protein 3, partial [Wenzhou tombus-like virus 13]	Viruses	Riboviria	NA	NA	NA	NA	NA	NA		0	0	0	0	0	0	0.744886	1.49584	2.61019	1.38946	0	2.04059	0	0	0	0	0	0	0	0.274559	1.33246	0	1.77559	1.41659
Clinchsilos602-RC	Clinchsilos602-RC	clidnopec virus 164	1099	virus sp. ctoBi602	UYD39110.1	33.7	187	119	4	457	1008	62	246	2.54e-21	103	UYD39110.1 MAG: capsid protein [Wigfec virus K19_658]	Viruses	Monodnaviria	Shotokuvirae	Cressdnaviricota	NA	NA	NA	NA		0	0	0	0	0	0	0	0	0	0	0	0	0	0	0	0	0.753509	0	0.522078	0	1.13284	1.28824	2.49767	0.331094
Clinchsilos603-RC	Clinchsilos603-RC	Crogonang virus 26	8093	unclassified RNA virus sp. ct0Hl603	URG14712.1	28.4	1481	898	48	1570	5802	441	1829	7.21e-127	457	URG14712.1 MAG: RNA dependent RNA polymerase [Picornaviridae sp.]	Viruses	Riboviria	Orthornavirae	Pisuviricota	Pisoniviricetes	Picornavirales	NA	NA		0	0	0	0	0	0	1.83401	0.41435	1.68618	0.9726	0.447109	1.11429	0.0764888	0	0	0	0	0	0.0637131	1.52616	0	0	0	0
Clinchsilos604	Clinchsilos604	clidnopec virus 176	2391	virus sp. ct8rC604	AUM61662.1	30.2	179	122	2	1838	2365	118	296	8.4e-14	86.7	AUM61662.1 Rep [uncultured virus]	Viruses	Monodnaviria	Shotokuvirae	Cressdnaviricota	NA	NA	NA	NA		0	0	0.372597	0	0	0	0	0.387534	0.555799	1.48264	0.371746	0	0	0.621239	0.28347	0.20869	0.385734	0	0.802662	0.420622	0.322473	0.37393	0.457078	0.526971
Clinchsilos606-RC	Clinchsilos606	clirnapec virus 307	2665	unclassified RNA virus sp. ct1KC606	NA	NA	NA	NA	NA	NA	NA	NA	NA	NA	NA	NA	NA	NA	NA	NA	NA	NA	NA	NA		0	0	0	0	0	0	0	0	0	0	0	0	0	0	0	0	0	0	0	0	0	0	1.34305	0
Clinchsilos607	Clinchsilos607	clidnopec virus 167	2009	Cirlivirales sp. ct5is607	QXP07602.1	32.2	242	130	11	1216	1911	16	233	7.83e-21	105	QXP07602.1 MAG: replication associated protein [Arizlama virus]	Viruses	Monodnaviria	Shotokuvirae	Cressdnaviricota	Arfiviricetes	Cirlivirales	Circoviridae	unclassified Circoviridae		0	1.57931	0	0	0	0	0	0	0	0.338218	0	0.250506	0	0	0	0	0	0	0	0	0	0	0	0
Clinchsilos608-RC	Clinchsilos608-RC	clirnapec virus 327	4023	unclassified RNA virus sp. ctj0O608	AVO00799.1	26.5	427	275	14	2019	3209	588	1005	4.31e-12	84.7	AVO00799.1 polyprotein P2+3 [Colobanthus quitensis associated barnavirus 1]	Viruses	Riboviria	Orthornavirae	Pisuviricota	Pisoniviricetes	Sobelivirales	Barnaviridae	Barnavirus		0	0	0	0	0	0	0	0	0	0	0	0	0	0	0	0	0	0	0	0	0	0	1.39631	0
Clinchsilos61	Clinchsilos61	clidnopec virus 200	1976	Cirlivirales sp. ctVz861	AXH74683.1	44.5	254	127	6	1881	1123	7	247	5.71e-58	207	AXH74683.1 MAG: putative viral replication protein [CRESS virus sp.]	Viruses	NA	NA	NA	NA	NA	NA	NA		0	0	0	0	0	0	0.32951	1.00659	0.725821	0.622832	0.259829	0.528936	0.618573	0.830774	2.14	0.866003	0.361425	0.688209	0.29463	0.219865	1.57952	1.2006	0.591173	0.213758
Clinchsilos610-RC	Clinchsilos610-RC	clirnapec virus 340	2725	unclassified RNA virus sp. ctfhP610	YP_009329997.1	23.3	446	295	15	1278	2573	1257	1669	7.43e-11	80.1	YP_009329997.1 hypothetical protein 1 [Beihai picorna-like virus 53]	Viruses	Riboviria	Orthornavirae	Pisuviricota	Pisoniviricetes	Picornavirales	Marnaviridae	NA		0	0	0	0	0	0	1.29064	0.212748	0.966448	0.271625	0.395273	0.197367	0	0	0.653296	0	0	0	0	0	0	0.56062	0	0
Clinchsilos611-RC	Clinchsilos611-RC	clirnapec virus 321	2046	unclassified RNA virus sp. ctnIK611	UGO57545.1	24.6	297	212	7	107	991	441	727	5.64e-08	69.7	UGO57545.1 MAG: hypothetical protein 4, partial [Riboviria sp.]	Viruses	Riboviria	Orthornavirae	Pisuviricota	Pisoniviricetes	Picornavirales	NA	NA		0.325635	0	0	0	0	0	0.731331	0	0.245114	0.248379	0	0	0	0	0.234855	0.235769	0	0	0	0	0	0	0.210213	0
Clinchsilos612-RC	Clinchsilos612-RC	clidnapec virus 25	3496	Piccovirales sp. ctHer612	DAC80331.1	38	171	100	2	971	1483	26	190	1.14e-27	124	DAC80331.1 TPA_asm: NS1 [Abeoforma parvovirus]	Viruses	Monodnaviria	Shotokuvirae	Cossaviricota	Quintoviricetes	Piccovirales	Parvoviridae	unclassified Parvoviridae		0	0	0	0	0	0	0	0	0	0	0	0	0	1.64842	0	0	0	0	0	0	0	0	0	0
Clinchsilos613-RC	Clinchsilos613-RC	clirnapec virus 244	3226	unclassified RNA virus sp. ctjmt613	AHA86924.1	39.8	759	420	17	183	2387	1325	2070	2.6e-141	481	AHA86924.1 gp1 [Micalovirus SF1]	Viruses	Riboviria	Orthornavirae	Pisuviricota	Pisoniviricetes	Picornavirales	NA	NA		0	0	0	0	0	0	0	0	0	0	0	0	0	0	0	0	0.184748	0	0	0	0.931955	1.42991	0.552261	0
Clinchsilos614-RC	Clinchsilos614-RC	clirnapec virus 263	3368	Picornavirales sp. ctTXP614	UCC70386.1	31.6	1155	708	25	3	3302	1253	2380	1.25e-157	531	UCC70386.1 putative polyprotein [Hammarskog picorna-like virus]	Viruses	Riboviria	Orthornavirae	Pisuviricota	Pisoniviricetes	Picornavirales	NA	NA		0	0	0	0	0	0	1.49108	0	1.23362	0.458648	1.08104	0.62924	0	0	0.272199	0	0.178357	0.150338	0	0.141975	0.739987	1.03695	0.624786	0.137697
Clinchsilos615-RC	Clinchsilos615-RC	clirnapec virus 138	1734	unclassified RNA virus sp. ct8hc615	NA	NA	NA	NA	NA	NA	NA	NA	NA	NA	NA	NA	Viruses	NA	NA	NA	NA	NA	NA	NA		0	0	0	0	0	0	0	0	0	0	0	0	0	0	0	0	0	0	0	0	0	0	0	0
Clinchsilos617-RC	Clinchsilos617-RC	clidnopec virus 181	2488	virus sp. ct567617	UOF79569.1	25.6	312	194	11	724	1641	93	372	1.68e-11	80.1	UOF79569.1 rep protein [CRESS virus sp.]	Viruses	Monodnaviria	Shotokuvirae	Cressdnaviricota	NA	NA	NA	NA		0	0	0	0	0	0	0	0.377422	0.543401	0.709668	0	0.546599	0.778983	0.980389	0	0	0.307753	0	1.32843	0.588713	0	0	1.21378	0
Clinchsilos618-RC	Clinchsilos618-RC	clirnapec virus 75	1321	unclassified RNA virus sp. ct9AP618	UHS72049.1	29.7	202	128	7	169	759	62	254	1.53e-13	82.8	UHS72049.1 MAG: putative capsid protein [Tombusviridae sp.]	Viruses	Riboviria	Orthornavirae	Kitrinoviricota	NA	NA	NA	NA		0.649216	0.607963	0.81502	0	0	1.26226	0.549971	0	1.76757	1.64371	0	0.90959	0	0	1.34458	0	0	0	0	0.29795	2.11248	1.76964	1.3828	0
Clinchsilos619	Clinchsilos619	clirnapec virus 293	5434	Picornavirales sp. ctcXP619	NP_740440.1	32.1	187	107	6	2278	2826	63	233	2.44e-09	73.9	NP_740440.1 2C [Aichi virus 1]	Viruses	Riboviria	Orthornavirae	Pisuviricota	Pisoniviricetes	Picornavirales	NA	NA		0	0	0	0	0	0	0	0	0.109088	0.110772	0	0.235846	0	0	0	0	0	0	0	0	1.02902	1.36607	1.30835	0
Clinchsilos62	Clinchsilos62	clidnopec virus 66	1953	Circoviridae sp. ctoon62	QUS52604.1	57	293	116	3	1914	1060	5	295	8.79e-108	338	QUS52604.1 replication protein A [Mute swan feces associated circular virus 8]	Viruses	Monodnaviria	Shotokuvirae	Cressdnaviricota	Arfiviricetes	Cirlivirales	Circoviridae	unclassified Circoviridae		0	1.34391	0	0	0	0	0	0	0	0.583131	0	0	0	0.903581	0	0	0.559592	0	0	0	0.303445	0	1.94325	0
Clinchsilos620	Clinchsilos620	clidnopec virus 163	3261	Cirlivirales sp. ctKvq620	UOF82709.1	34.2	441	249	11	64	1314	53	476	8.89e-61	228	UOF82709.1 rep protein [CRESS virus sp.]	Viruses	Monodnaviria	Shotokuvirae	Cressdnaviricota	NA	NA	NA	NA		0	0	0	0	0	0	0	0	0	0	0	0	0	0	0	0	0	1.05127	1.5154	0.414548	0	0	0	0
Clinchsilos621-RC	Clinchsilos621-RC	clidnopec virus 173	2959	Cirlivirales sp. ctDYs621	WAE42181.1	31.3	281	136	10	1084	1863	42	286	2.86e-16	92.8	WAE42181.1 MAG: capsid protein [Cressdnaviricota sp.]	Viruses	Monodnaviria	Shotokuvirae	Cressdnaviricota	Arfiviricetes	Cirlivirales	Circoviridae	NA		0	0	0	0	0	0	0	0	0	0	0	0	0	0	0	0	0	0	0	0.1584	0	0	0	0
Clinchsilos622	Clinchsilos622	clirnapec virus 136	2374	virus sp. ctMZ2622	YP_009333528.1	30.4	148	103	0	22	465	178	325	5.97e-07	67	YP_009333528.1 hypothetical protein 1 [Beihai picorna-like virus 9]	Viruses	Riboviria	NA	NA	NA	NA	NA	NA		0	0	0	0	0	0	0.526719	0	0	0	0	0	0	0	0	0	0	0	0	0	0.663194	1.22926	0.316635	0
Clinchsilos623-RC	Clinchsilos623-RC	clirnapec virus 345	1876	unclassified RNA virus sp. ct8Np623	QDH87778.1	46.4	140	74	1	1458	1874	4	143	3.54e-22	110	QDH87778.1 MAG: RNA-dependent RNA polymerase [Riboviria sp.]	Viruses	Riboviria	NA	NA	NA	NA	NA	NA		0	0	0	0	0	0	0	0	0	0	0	0	0	0	0	0	0	0	0	0	1.14559	0.937407	1.26281	0
Clinchsilos624-RC	Clinchsilos624-RC	clidnopec virus 171	3102	Cirlivirales sp. ctZgz624	UOF79231.1	31.6	282	172	9	457	1272	11	281	8.74e-28	128	UOF79231.1 rep protein [Circoviridae sp.]	Viruses	Monodnaviria	Shotokuvirae	Cressdnaviricota	Arfiviricetes	Cirlivirales	Circoviridae	NA		0	0	0	0	0	0	0	0.324399	0.176153	0.178679	0.182329	0.17765	0.176798	0	0.792707	1.63431	0.831846	0	0.349616	0	0	0	0	0
Clinchsilos625-RC	Clinchsilos625-RC	clirnapec virus 274	2392	unclassified RNA virus sp. ct1BQ625	DAZ91110.1	34.4	131	82	3	1463	1852	33	160	7.81e-13	79.3	DAZ91110.1 TPA_asm: polyprotein, partial [Omei lazy toad picornavirus]	Viruses	Riboviria	Orthornavirae	Pisuviricota	Pisoniviricetes	Picornavirales	NA	NA		0	0	0	0	0	0	0	0	0	0	0	0	0	0	0	0	0	0	0	0	0.322378	0.502966	1.27509	0
Clinchsilos626	Clinchsilos626	clidnopec virus 166	1570	Cirlivirales sp. ctxf9626	WAE42270.1	32.6	221	135	6	927	1568	1	214	8.68e-22	108	WAE42270.1 MAG: capsid protein [Cressdnaviricota sp.]	Viruses	Monodnaviria	Shotokuvirae	Cressdnaviricota	Arfiviricetes	Cirlivirales	Circoviridae	NA		1.55537	0.307091	0	0	0	0	0	0.321624	0	0	0.405886	0	0	0	0	0	0.32003	0	0	0	0	0	0	0
Clinchsilos628	Clinchsilos628	clidnopec virus 211	1022	virus sp. ctGgQ628	UYD39136.1	28	164	105	5	524	1003	68	222	9.71e-08	64.3	UYD39136.1 MAG: capsid protein [Wigfec virus K19_668]	Viruses	NA	NA	NA	NA	NA	NA	NA		0	0	0	0	0	0	1.36089	2.04356	2.12661	1.19523	1.42054	1.6793	2.22725	1.48805	0	1.67381	2.59305	1.09991	1.61321	1.27508	0	0	3.0027	0
Clinchsilos629-RC	Clinchsilos629-RC	NA	3707	unclassified RNA virus sp. ct87b629	UHS71749.1	39.9	587	339	10	1650	3386	2	582	2.68e-120	404	UHS71749.1 MAG: RNA-dependent RNA polymerase, partial [Permutotetraviridae sp.]	Viruses	Riboviria	Orthornavirae	Unplaced	Unplaced	Unplaced	Permutotetraviridae	NA		0	0	0	0	0	0	0.280567	0	1.6299	0.968718	0	1.16236	0	0	0.14486	0	0	0	0	0.348228	0.27597	0.131075	0.180542	0
Clinchsilos630-RC	Clinchsilos630-RC	clirnapec virus 341	2918	unclassified RNA virus sp. ctkF4630	YP_009336736.1	23.1	542	375	11	315	1925	41	545	1.24e-25	128	YP_009336736.1 hypothetical protein [Wenling picorna-like virus 9]	Viruses	Riboviria	Orthornavirae	Pisuviricota	Pisoniviricetes	Picornavirales	NA	NA		0	0	0	0	0	0	0.404481	0	0.185189	0	0.507638	0	0	0	0.70103	0	0	0	0.5853	0.832637	0.411468	1.17244	0.779619	0
Clinchsilos631-RC	Clinchsilos631-RC	clidnopec virus 210	1874	virus sp. ctdv9631	AEL30248.1	28.5	256	141	10	736	1494	43	259	6.46e-14	85.1	AEL30248.1 replication-associated protein [Beak and feather disease virus]	Viruses	NA	NA	NA	NA	NA	NA	NA		0	1.10133	0	0	0	0	0.972272	1.33608	1.26453	0.680441	1.11694	1.51016	1.11592	0.584405	1.65935	0.41065	0	0	1.03721	0.437332	0.440326	0.817912	0.643329	0
Clinchsilos632-RC	Clinchsilos632-RC	clidnopec virus 204	1394	virus sp. ctkuN632	WAE42776.1	38	200	118	3	757	1344	119	316	1.84e-32	137	WAE42776.1 MAG: capsid protein [Cressdnaviricota sp.]	Viruses	NA	NA	NA	NA	NA	NA	NA		0	0	0	0	0	0	0	0.81693	1.34535	1.5367	0	0.782531	1.04386	1.43434	0	0.561744	0.771437	0	0	0	0	0	0	0.279072
Clinchsilos633-RC	Clinchsilos633-RC	clirnapec virus 339	5723	unclassified RNA virus sp. ctqpB633	URG14500.1	23.7	316	215	10	2051	2968	151	450	5.94e-08	70.9	URG14500.1 MAG: RNA dependent RNA polymerase, partial [Picornaviridae sp.]	Viruses	Riboviria	Orthornavirae	Pisuviricota	Pisoniviricetes	Picornavirales	NA	NA		0	0	0	0	0	0	0	0	0	0	0	0	0	0	0	0	0.203505	0	0	0.306215	0	1.58974	0.222132	0
Clinchsilos634	Clinchsilos634	clirnapec virus 144	1635	unclassified RNA virus sp. ctvdk634	YP_009337907.1	26.8	224	143	6	100	765	1	205	5.28e-12	77.4	YP_009337907.1 hypothetical protein 1 [Hubei diptera virus 14]	Viruses	Riboviria	NA	NA	NA	NA	NA	NA		0	0	0	0	0	0	0	0	0.462106	0	0	0	0	0	1.42461	0.447835	0	0	0.524579	0.530147	1.54181	1.7035	1.0898	0
Clinchsilos635-RC	Clinchsilos635-RC	clirnapec virus 106	1281	unclassified RNA virus sp. ctj3E635	YP_009337268.1	53.6	183	85	0	36	584	38	220	3.14e-51	187	YP_009337268.1 hypothetical protein 4 [Sanxia water strider virus 14]	Viruses	Riboviria	NA	NA	NA	NA	NA	NA		0	0	0	0	0	0.44454	0.853134	0	1.13731	0	0.354746	0.452667	0	0	0.955209	0	1.44255	0	0.543533	0.784135	2.48968	3.07378	2.43612	0
Clinchsilos637	Clinchsilos637	clirnapec virus 88	5225	unclassified RNA virus sp. ctJOK637	YP_009333186.1	27.1	328	198	14	4137	5015	1210	1531	2.41e-12	86.3	YP_009333186.1 hypothetical protein [Hubei tombus-like virus 37]	Viruses	Riboviria	Orthornavirae	Kitrinoviricota	Tolucaviricetes	Tolivirales	NA	NA		0	0	0	0	0	0	0	0	1.48709	0.425192	0	0.469863	0	0	0	0	0	0	0	0.0966491	0	0	0.20669	0
Clinchsilos638-RC	Clinchsilos638-RC	clidnopec virus 213	1305	Cirlivirales sp. ctnTU638	APG55798.1	27.9	129	86	1	312	698	30	151	2.39e-07	65.5	APG55798.1 Rep [Circular ssDNA virus sp.]	Viruses	NA	NA	NA	NA	NA	NA	NA		0	0	0	0	0	0	0	0.365472	0	0	0	0	0	0	0.429264	0	0.693023	0	0.296647	0	0.702026	1.61311	1.34216	0
Clinchsilos639	Clinchsilos639	clidnopec virus 208	1690	Cirlivirales sp. ctYD3639	AJD07569.1	31.2	199	103	6	178	723	42	223	9.41e-15	85.9	AJD07569.1 capsid protein [Sewage-associated circular DNA molecule]	Viruses	NA	NA	NA	NA	NA	NA	NA		0	0	0	0	0	0	0	0.852195	1.19563	1.74181	0	0	0.81514	1.42569	0	0	0	0	0	0	0	0	0	0
Clinchsilos64	Clinchsilos64	clidnopec virus 158	1903	virus sp. cttkK64	WAE42941.1	35.8	257	138	7	1109	1822	46	294	1.76e-37	152	WAE42941.1 MAG: capsid protein [Cressdnaviricota sp.]	Viruses	Monodnaviria	Shotokuvirae	Cressdnaviricota	NA	NA	NA	NA		0	0	0	0	0	0	0	0	0.48265	1.96696	0	0	0.421279	1.83083	0	0	0	0	0	0	0	0	0	0
Clinchsilos640	Clinchsilos640	clirnapec virus 334	4249	unclassified RNA virus sp. ctckO640	NA	NA	NA	NA	NA	NA	NA	NA	NA	NA	NA	NA	Viruses	Riboviria	Orthornavirae	Pisuviricota	Pisoniviricetes	Picornavirales	NA	NA		0	0	0	0	0	0.234718	0	0	0	0	0	0	0	0	0.991585	0.129418	0.2565	0.123156	0.114265	0.11611	0.763619	1.85548	0.763189	0.159444
Clinchsilos641	Clinchsilos641	clirnapec virus 315	4963	virus sp. ctvcz641	WAY16543.1	28.9	571	344	18	2941	4569	42	578	1.14e-39	174	WAY16543.1 nonstructural polyprotein 1b, partial [Stellavirales sp.]	Viruses	Riboviria	Orthornavirae	Pisuviricota	Stelpaviricetes	Stellavirales	NA	NA		0	0	0	0	0	0	0	0	0	0	0.122568	0	0	0	1.60084	0.160114	0	0	0	0	0	0	0	0
Clinchsilos642-RC	Clinchsilos642-RC	clidnopec virus 175	1088	Cirlivirales sp. ctCrU642	AXQ66575.1	30.2	172	110	4	471	974	39	204	2.61e-09	68.9	AXQ66575.1 MAG: putative viral capsid [Circoviridae sp.]	Viruses	Monodnaviria	Shotokuvirae	Cressdnaviricota	Arfiviricetes	Cirlivirales	Circoviridae	unclassified Circoviridae		0	0	0	0	0	0	1.21663	1.92895	1.62694	1.64155	0.673809	1.3812	1.35195	1.47214	0.370876	0.481965	0.617436	0.738905	0	0	0	0	0.440315	0
Clinchsilos643	Clinchsilos643	clirnapec virus 324	4700	unclassified RNA virus sp. ctTtA643	DAZ87869.1	26.7	311	189	10	1330	2214	1568	1855	1.77e-10	80.1	DAZ87869.1 TPA_asm: hypothetical protein [Dugejap virus 1]	Viruses	Riboviria	Orthornavirae	Pisuviricota	Pisoniviricetes	Picornavirales	NA	NA		0	0	0	0	0	0	0.169502	0	0.123897	0	0	0	0	0	1.10945	0.251544	0.390171	0	0.104516	0.560189	0.770994	1.89884	0.960517	0
Clinchsilos644	Clinchsilos644	clidnopec virus 214	1261	virus sp. ctT92644	AXQ66272.1	25.1	199	135	5	273	866	41	226	2.64e-05	57.8	AXQ66272.1 MAG: putative capsid protein [CRESS virus sp.]	Viruses	NA	NA	NA	NA	NA	NA	NA		0	0	0	0	0	0	0	0	0	0	0	0	0	0	0	0	0	0	0	0	0	0	1.58975	0
Clinchsilos645	Clinchsilos645	clidnopec virus 159	1225	virus sp. cthsN645	NA	NA	NA	NA	NA	NA	NA	NA	NA	NA	NA	NA	Viruses	Monodnaviria	Shotokuvirae	Cressdnaviricota	NA	NA	NA	NA		0	0	0	0	0	0	0	1.03514	0.826073	0.467347	0	0.738719	0.463664	0.350559	0	0	0.379534	0	0	0.314525	0	0	0	0
Clinchsilos646-RC	Clinchsilos646-RC	clirnapec virus 148	2717	unclassified RNA virus sp. ctvga646	QCE20589.1	22.1	375	257	10	1405	2472	60	418	6.27e-10	75.9	QCE20589.1 nonstructural protein [Melipona quadrifasciata virus 2]	Viruses	Riboviria	NA	NA	NA	NA	NA	NA		0	0	0	0	0	0	0	0	0	0	0	0	0	0	0.187572	0	0.212061	0	0	0.859212	0	0	1.40046	0
Clinchsilos647	Clinchsilos647	clidnapec virus 35	5030	virus sp. ctq26647	EFX61411.1	26.5	479	279	17	3241	1901	142	579	3.09e-29	138	EFX61411.1 hypothetical protein DAPPUDRAFT_339705 [Daphnia pulex]	Viruses	Monodnaviria	Shotokuvirae	Cossaviricota	Quintoviricetes	Piccovirales	Parvoviridae	NA		2.04051	0.292854	0	0	0	0	0	0	0.116767	0	0	0	0	0	0	0	0.267197	0	0	0	0	0	0	0
Clinchsilos648	Clinchsilos648	clirnapec virus 126	1496	unclassified RNA virus sp. ctY0U648	NA	NA	NA	NA	NA	NA	NA	NA	NA	NA	NA	NA	Viruses	Riboviria	NA	NA	NA	NA	NA	NA		0	0	2.38764	2.7839	0.581919	0.746689	0	0	0	0	0	0	0	0	0	0	0	0	0	0	0.365495	0.851929	0	0
Clinchsilos649	Clinchsilos649	Picornaviridae sp	10116	unclassified RNA virus sp. ctNlP649	URG14974.1	90.9	2085	189	0	895	7149	1	2085	0	3806	URG14974.1 MAG: RNA dependent RNA polymerase, partial [Picornaviridae sp.]	Viruses	Riboviria	Orthornavirae	Pisuviricota	Pisoniviricetes	Picornavirales	Marnaviridae	NA		0	0.214379	0.343194	0.0928313	0	0.448156	1.08641	0.323619	1.48686	1.14952	0.488506	0.578587	0.116655	0	1.48671	0.219105	1.39516	0.128492	0.212737	1.96751	3.69703	3.10949	4.23217	0.117448
Clinchsilos65	Clinchsilos65	clidnopec virus 180	1601	virus sp. ct1F565	NA	NA	NA	NA	NA	NA	NA	NA	NA	NA	NA	NA	Viruses	Monodnaviria	Shotokuvirae	Cressdnaviricota	NA	NA	NA	NA		0	0	0	0	0	0	0	0.626098	0	0.648505	0	0.39249	0	0	0.282559	0.283605	0	0	0	0	0	0	0	1.29746
Clinchsilos650	Clinchsilos650	clirnapec virus 167	7391	unclassified RNA virus sp. ct7te650	ULF99943.1	68.9	2357	694	8	326	7390	28	2347	0	3287	ULF99943.1 MAG: hypothetical protein [Marnaviridae sp.]	Viruses	Riboviria	Orthornavirae	Pisuviricota	Pisoniviricetes	Picornavirales	Marnaviridae	NA		0	0	0	0	0	0	0	0	0.460815	0.0840799	0.0859885	0	0	0	0	0	0	0	0	1.26793	0	0.349649	0.672611	0
Clinchsilos651-RC	Clinchsilos651-RC	clirnapec virus 253	4374	unclassified RNA virus sp. ctMCm651	UKZ11896.1	37.8	1414	728	31	7	4032	70	1404	5.38e-286	866	UKZ11896.1 polyprotein, partial [Ecclesville picorna-like virus]	Viruses	Riboviria	Orthornavirae	Pisuviricota	Pisoniviricetes	Picornavirales	NA	NA		0	0	0	0	0	0	0	0	0.275741	0.279298	0	0	0	0	1.59571	0.303565	0	0	0	0	1.0327	1.49975	1.20801	0
Clinchsilos652	Clinchsilos652	clirnapec virus 70	5304	unclassified RNA virus sp. ctaI1652	QDH87175.1	37.3	456	262	8	2514	3845	11	454	6.53e-72	262	QDH87175.1 MAG: RNA-dependent RNA polymerase, partial [Riboviria sp.]	Viruses	Riboviria	Orthornavirae	Kitrinoviricota	Tolucaviricetes	Tolivirales	NA	NA		0	0	0	0	0	0	0.641909	0	0.336496	0	0	0.112462	0	0	0.294132	0.229237	0.2939	0	0.204866	0.207861	1.50886	1.14	0	0
Clinchsilos653-RC	Clinchsilos653-RC	clirnapec virus 68	5236	unclassified RNA virus sp. ctEvq653	YP_009336880.1	41.5	386	222	3	2212	3369	9	390	2.24e-82	289	YP_009336880.1 hypothetical protein 3 [Hubei tombus-like virus 19]	Viruses	Riboviria	Orthornavirae	Kitrinoviricota	Tolucaviricetes	Tolivirales	NA	NA		0	0	0	0	0	0	0.154893	0	0	0	0	0	0	0	0.107313	0	0.122761	0	0	0	0.912005	1.39481	1.6708	0
Clinchsilos654	Clinchsilos654	clirnapec virus 335	5150	unclassified RNA virus sp. ctfj8654	DAZ87810.1	24.3	1138	715	38	1514	4642	913	1998	1.9e-55	228	DAZ87810.1 TPA_asm: hypothetical protein [Candiseco virus 1]	Viruses	Riboviria	Orthornavirae	Pisuviricota	Pisoniviricetes	Picornavirales	NA	NA		0	0	0	0	0	0	0	0	0.114375	0.376493	0	0	0	0	0	0	0.124544	0	0	0	0.980629	1.58439	1.66409	0
Clinchsilos655	Clinchsilos655	clirnapec virus 1	3152	Ghabrivirales sp. ctBWJ655	AMB17474.1	64.3	583	208	0	1029	2777	2	584	3.51e-273	786	AMB17474.1 RNA-dependent RNA polymerase, partial [Delisea pulchra totivirus IndA]	Viruses	Riboviria	Orthornavirae	Duplornaviricota	Chrymotiviricetes	Ghabrivirales	Totiviridae	unclassified Totiviridae		1.14756	0.306252	0.405778	0	1.55368	0.590929	1.06738	0.374049	0.17385	0.243369	0.952215	0.24206	0.174488	0	0	0	0	0.275072	0.147895	0.654368	0	0.308746	0.257266	0.341622
Clinchsilos656	Clinchsilos656	clirnapec virus 135	3219	unclassified RNA virus sp. ctqDe656	QIC52851.1	30.8	889	448	26	52	2490	55	852	2.31e-103	357	QIC52851.1 MAG: RNA-dependent RNA polymerase, partial [Apple virus C]	Viruses	Riboviria	NA	NA	NA	NA	NA	NA		0	0	0	0	0	0	0	0	1.30709	1.57164	0	0.295357	0	0	0	0	0	0	0	0.823738	0	0	1.46384	0
Clinchsilos657-RC	Clinchsilos657-RC	clirnapec virus 286	3797	unclassified RNA virus sp. cthjg657	ULF50551.1	38.6	528	287	11	1772	3271	421	939	4.4e-91	327	ULF50551.1 MAG: hypothetical protein 2 [Picornavirales sp.]	Viruses	Riboviria	Orthornavirae	Pisuviricota	Pisoniviricetes	Picornavirales	NA	NA		0	0	0	0	0	0	0.201657	0	0.785911	0.210507	0	0.150107	0	0	1.2955	0.142541	0	0	0.126063	0.763565	1.18229	1.40519	1.24568	0
Clinchsilos658-RC	Clinchsilos658-RC	clirnapec virus 195	2698	unclassified RNA virus sp. ctjC6658	URG14602.1	56.8	570	233	5	1016	2698	1	566	1.27e-217	645	URG14602.1 MAG: RNA dependent RNA polymerase, partial [Picornaviridae sp.]	Viruses	Riboviria	Orthornavirae	Pisuviricota	Pisoniviricetes	Picornavirales	NA	NA		0	0	0	0	0	0	0	0	0.588336	0	0	0.198951	0	0	1.2453	0.421634	0	0.180801	0	0.5332	1.09576	1.24798	1.00889	0
Clinchsilos659	Clinchsilos659	clirnapec virus 227	7270	unclassified RNA virus sp. ctTzH659	QKK82963.1	26.4	1670	1066	42	1778	6529	112	1704	1.24e-122	442	QKK82963.1 hypothetical protein, partial [Forsythia suspensa picorna-like virus]	Viruses	Riboviria	Orthornavirae	Pisuviricota	Pisoniviricetes	Picornavirales	NA	NA		0	0	0	0	0	0	0.836593	0.0923453	0.887794	0.217879	0.087285	0.121712	0	0	0.693434	0.115393	0.33773	0	0	0.677778	1.51322	1.47469	0.935612	0.0692386
Clinchsilos66	Clinchsilos66	clidnopec virus 201	1542	virus sp. ctKk266	AXH77360.1	41.4	210	107	2	122	718	1	205	1.38e-44	167	AXH77360.1 MAG: replication associated protein [CRESS virus sp.]	Viruses	NA	NA	NA	NA	NA	NA	NA		0	0	0	0	0	0	0	0	0.302388	0	0	0	0	0	0	0	0	1.51947	1.96873	0	0	0	0	0
Clinchsilos660	Clinchsilos660	clirnapec virus 104	6450	unclassified RNA virus sp. ctgQn660	UNY42086.1	57.2	933	395	4	15	2801	1038	1970	0	1063	UNY42086.1 MAG: polyprotein, partial [Picornavirales sp.]	Viruses	Riboviria	NA	NA	NA	NA	NA	NA		0	0	0	0	0	0	0	0	0	0	0	0	0	0	0.716804	0	0.529768	0	0	0	1.66474	1.97704	1.29583	0
Clinchsilos661	Clinchsilos661	Changjiang crawfish virus 3	4262	unclassified RNA virus sp. ctiQg661	YP_009336760.1	99.1	1209	11	0	636	4262	32	1240	0	2379	YP_009336760.1 hypothetical protein 1 [Changjiang crawfish virus 3]	Viruses	Riboviria	NA	NA	NA	NA	NA	NA		0	0	0	0	0	0	0.18369	0	0	0	0	0	0	0	0	0	0.415854	0	0	0	1.35455	1.63789	0.920264	0
Clinchsilos662-RC	Clinchsilos662-RC	clirnapec virus 7	4109	Ghabrivirales sp. cttUw662	UHS72421.1	42.7	707	382	9	2034	4109	9	707	1.48e-181	566	UHS72421.1 MAG: putative RNA-dependent RNA polymerase [Totiviridae sp.]	Viruses	Riboviria	Orthornavirae	Duplornaviricota	Chrymotiviricetes	Ghabrivirales	Totiviridae	unclassified Totiviridae		0	0	0	0	0	0	0	0	0	0	0	0	0	0	0	0	0	0	0	0	0	0.213698	0	0.944383
Clinchsilos663	Clinchsilos663	clidnopec virus 162	1701	Cirlivirales sp. ctNZH663	UYD39087.1	34.3	242	135	5	1155	454	38	263	3.83e-32	137	UYD39087.1 MAG: replication associated protein [Wigfec virus K19_450]	Viruses	Monodnaviria	Shotokuvirae	Cressdnaviricota	NA	NA	NA	NA		0	0	0	0	0	0	0	2.78756	1.7703	0.628243	0	2.35122	1.2963	0.803796	0	0	0	0	0	0	0	0	0	0
Clinchsilos664-RC	Clinchsilos664-RC	clidnopec virus 104	1694	Cirlivirales sp. ctvL5664	QRI44129.1	49.2	301	143	3	438	1340	1	291	7.7e-94	299	QRI44129.1 MAG: replication-associated protein, partial [CRESS virus sp.]	Viruses	Monodnaviria	Shotokuvirae	Cressdnaviricota	NA	NA	NA	NA		0	0	0	0	0	0	0	2.73841	1.60129	0.522444	0	2.3823	1.33649	0.370473	0	0	0	0	0	0	0	0	0	0
Clinchsilos665	Clinchsilos665	clidnopec virus 18	3921	virus sp. ctyiZ665	AXH74301.1	73.5	411	106	2	2362	1133	1	409	2.24e-192	580	AXH74301.1 MAG: capsid protein [CRESS virus sp.]	Viruses	Monodnaviria	Shotokuvirae	Cressdnaviricota	NA	NA	NA	NA		0	0	0	0	0	0	0.196526	1.83106	1.67487	1.32496	0.150059	1.45619	1.49979	1.55757	0	0	0.320261	0	0.122589	0.300253	0	0	0	0
Clinchsilos666	Clinchsilos666	clidnopec virus 68	5164	virus sp. ctzJ7666	YP_009252339.1	56.3	192	82	2	2207	1635	1	191	1.07e-63	234	YP_009252339.1 putative capsid protein [Chamois faeces associated circular DNA virus 1]	Viruses	Monodnaviria	Shotokuvirae	Cressdnaviricota	NA	NA	NA	NA		0	0	0	0	0	0	0	0	1.45475	1.58146	0	0	1.35372	1.45767	0	0	0.396285	0	0	0	0	0	0.174164	0
Clinchsilos667-RC	Clinchsilos667-RC	clidnopec virus 223	3837	Cirlivirales sp. ctyFh667	QMW68903.1	50.3	489	227	10	2384	3832	20	498	1.36e-136	437	QMW68903.1 capsid protein [Crucivirus-432]	Viruses	NA	NA	NA	NA	NA	NA	NA		0	0	0	0	0	0	0	0.223592	0.257387	0	0	0.483289	0	0.253529	0	0	0.160099	0.13452	0	0	0	0	0	1.28643
Clinchsilos668	Clinchsilos668	clidnapec virus 4	3182	virus sp. ctjZ2668	QJI53843.1	76.7	275	64	0	640	1464	148	422	8.5e-143	445	QJI53843.1 replication protein [Parvo-like hybrid virus UC4]	Viruses	Monodnaviria	Shotokuvirae	Cossaviricota	Quintoviricetes	Piccovirales	Parvoviridae	NA		0	0	0	0	0	0	0	0.187893	0	0	0	0	0	0	0	1.42318	0.186824	0	0.302051	0	0	0	0	0
Clinchsilos669	Clinchsilos669	clidnopec virus 99	2734	virus sp. ctQGc669	WAQ80620.1	49.9	377	181	3	2332	1223	96	471	6.4e-111	360	WAQ80620.1 MAG: putative capsid protein [CRESS virus sp.]	Viruses	Monodnaviria	Shotokuvirae	Cressdnaviricota	NA	NA	NA	NA		0	0	0	0	0	0	0.260243	1.50767	0.908177	1.09862	0.339222	1.35774	1.04045	1.19707	0	0.679128	1.13073	0	0.286787	0.529138	1.49938	0.936666	0.166113	0
Clinchsilos67	Clinchsilos67	clirnapec virus 239	6414	Picornavirales sp. ctVQ167	QKN89027.1	42.6	1684	844	29	1316	6253	46	1644	0	1254	QKN89027.1 MAG: polymerase polyprotein [Riboviria sp.]	Viruses	Riboviria	Orthornavirae	Pisuviricota	Pisoniviricetes	Picornavirales	Dicistroviridae	NA		2.43692	1.40286	0	0	0.384614	2.59998	0.669622	0	0.171386	0	0	0.17285	0	0	0	0	0.531483	0	0	0	0.0810797	0.148367	0	0
Clinchsilos670-RC	Clinchsilos670-RC	Cressdnaviricota sp.	1913	virus sp. ctyMf670	UOF78299.1	99.6	277	1	0	870	1700	1	277	1.89e-188	543	UOF78299.1 capsid protein [CRESS virus sp.]	Viruses	Monodnaviria	Shotokuvirae	Cressdnaviricota	NA	NA	NA	NA		0	0.492679	0	0	0	0	3.30829	3.45014	2.63026	1.89302	3.07508	3.15727	2.52982	2.13784	1.77869	0.568057	1.62916	0.450342	0.368649	1.13336	0.227423	0	0	1.98039
Clinchsilos671-RC	Clinchsilos671-RC	clidnopec virus 92	3524	Circoviridae sp. ctkFM671	AXQ65767.1	51.7	267	128	1	580	1380	6	271	6.54e-84	286	AXQ65767.1 MAG: helicase [CRESS virus sp.]	Viruses	Monodnaviria	Shotokuvirae	Cressdnaviricota	NA	NA	NA	NA		0	0	0	0	0	0	1.28926	2.0612	2.00976	1.78076	1.11193	1.79822	1.95588	1.84811	0	0.92039	1.44995	0.144675	0.389436	0.531752	0	0.532616	2.3545	0
Clinchsilos672	Clinchsilos672	clidnopec virus 118	1286	virus sp. ct6O9672	QTE03397.1	46.5	299	146	4	165	1049	5	293	1.56e-83	268	QTE03397.1 MAG: replication-associated protein [Nandayus nenday CRESS-DNA-virus sp.]	Viruses	Monodnaviria	Shotokuvirae	Cressdnaviricota	NA	NA	NA	NA		0	0	0	0	0	0	0	0	0	0	0	0.346171	0	0	1.00562	0.331836	0	0	0.299811	0	2.78102	1.44579	0	0
Clinchsilos673	Clinchsilos673	clidnopec virus 195	1263	Circoviridae sp. ctVO4673	AXQ66255.1	49.5	301	132	8	320	1219	1	282	1.01e-78	256	AXQ66255.1 MAG: putative viral replication protein [Circoviridae sp.]	Viruses	NA	NA	NA	NA	NA	NA	NA		0	0	0	0	0	0	0	0	0	0	0	0	0.540086	0	0.334866	0.336041	0	0	0	0	3.06392	1.50544	0	0
Clinchsilos674	Clinchsilos674	clidnopec virus 20	1927	virus sp. ctBRB674	UOF82200.1	71.2	208	60	0	305	928	63	270	1.71e-99	315	UOF82200.1 capsid protein [CRESS virus sp.]	Viruses	Monodnaviria	Shotokuvirae	Cressdnaviricota	NA	NA	NA	NA		0	0	0	0	0	0	1.46159	2.21163	1.41433	1.58296	1.30783	1.9407	1.96755	1.83308	0	0.716847	0	0	0	0	0	0	0	0
Clinchsilos675-RC	Clinchsilos675-RC	clidnopec virus 41	1921	virus sp. ct1fy675	UOF82200.1	64.4	264	89	2	149	925	7	270	8.48e-109	339	UOF82200.1 capsid protein [CRESS virus sp.]	Viruses	Monodnaviria	Shotokuvirae	Cressdnaviricota	NA	NA	NA	NA		0	0	0	0	0	0	1.26766	1.39378	1.39494	1.29892	0.717018	1.07981	2.15158	1.57311	0.517465	1.49597	0.444164	0	0	0	0	0	0	0
Clinchsilos676	Clinchsilos676	clidnopec virus 47	1810	Cirlivirales sp. ctjZ6676	QTE03424.1	61.2	206	75	2	1762	1157	1	205	1.93e-73	245	QTE03424.1 MAG: replication-associated protein [Phoenicurus auroreus CRESS-DNA-virus sp.]	Viruses	Monodnaviria	Shotokuvirae	Cressdnaviricota	NA	NA	NA	NA		0	0	0	0	0	0	0	0.290402	0	2.53132	0	0	0.554281	2.67355	0	0	0	0	0	0.780794	0	0	0	0
Clinchsilos677-RC	Clinchsilos677-RC	clidnopec virus 190	1561	virus sp. ctUf3677	WAE42897.1	59.5	200	76	2	869	1459	25	222	1.45e-77	253	WAE42897.1 MAG: capsid protein [Cressdnaviricota sp.]	Viruses	NA	NA	NA	NA	NA	NA	NA		0	0	2.75865	1.03267	1.30877	0	0	0	0	0	0	0	0	0	0	0	0	0	0	0	0	0	0	0
Clinchsilos678	Clinchsilos678	Gemykibivirus	2205	Genomoviridae sp. ctfPO678	QTE03671.1	97.2	320	9	0	98	1057	1	320	4.35e-239	677	QTE03671.1 MAG: replication-associated protein [Turdus hortulorum Genomoviridae sp.]	Viruses	Monodnaviria	Shotokuvirae	Cressdnaviricota	Repensiviricetes	Geplafuvirales	Genomoviridae	unclassified Genomoviridae		0	0.880143	0	0	0	0	0	0	0.381548	1.80381	0	0	0.382679	2.0626	0	0	0	0	0.198644	0	0	0	0	0
Clinchsilos679	Clinchsilos679	clidnopec virus 23	2716	virus sp. ct8hz679	QDJ95273.1	70.1	167	50	0	2080	2580	91	257	5.39e-80	270	QDJ95273.1 replication-associated protein [Capybara virus 33_cap3_6684]	Viruses	Monodnaviria	Shotokuvirae	Cressdnaviricota	NA	NA	NA	NA		0	0	0	0	0	0	0	0.54861	0.586195	0.272294	0.340779	1.25595	1.22482	1.26387	0	0.319358	0	0.358379	0.678217	1.09719	0	0.170512	0	1.83008
Clinchsilos68	Clinchsilos68	clirnapec virus 184	2267	Dicistroviridae sp. ctV9w68	UNY42178.1	61.5	766	280	5	1	2265	71	832	0	934	UNY42178.1 MAG: polyprotein 2 [Picornavirales sp.]	Viruses	Riboviria	Orthornavirae	Pisuviricota	Pisoniviricetes	Picornavirales	NA	NA		2.34178	1.0258	0	0	0	1.18871	0.540888	0	0.433151	0	0	0	0	0	0	0	0.399496	0	0	0	0	0	0	0
Clinchsilos680	Clinchsilos680	clidnopec virus 58	2652	Circoviridae sp. ctBqg680	QXN75709.1	58.4	161	65	2	184	660	123	283	5.92e-49	186	QXN75709.1 MAG: replication associated protein [Virus sp.]	Viruses	Monodnaviria	Shotokuvirae	Cressdnaviricota	NA	NA	NA	NA		0	1.1296	0	0	0.366432	0	0	0.628136	0	1.20094	0	0.201711	0.525148	1.68665	0	0.192068	0.512863	0	0.170907	0	0.299475	0.240222	1.28449	0.168442
Clinchsilos681	Clinchsilos681	clidnopec virus 43	2108	Genomoviridae sp. ctusq681	UBJ26243.1	62.3	191	72	0	1964	1392	6	196	4.51e-75	255	UBJ26243.1 replication-associated protein [Giant panda feces-associated gemycircularvirus]	Viruses	Monodnaviria	Shotokuvirae	Cressdnaviricota	Repensiviricetes	Geplafuvirales	Genomoviridae	NA		0	0	0	0	0	0	0.835972	1.82463	1.51877	1.48549	0.518922	1.68661	1.27288	1.32639	0	0	0	0	0	0.284815	0	0	0	0
Clinchsilos682	Clinchsilos682	clidnopec virus 28	1756	Circoviridae sp. ctkL7682	AIF76260.1	68.6	264	77	3	43	828	5	264	5.63e-121	369	AIF76260.1 Rep [Bat circovirus]	Viruses	Monodnaviria	Shotokuvirae	Cressdnaviricota	Arfiviricetes	Cirlivirales	Circoviridae	NA		0	0	0	0	0	0	0.357519	1.7036	1.18007	0.862945	0.519037	1.40742	1.25198	0.43653	0	0	0	0.253666	2.02922	0.508521	0	0	0	0
Clinchsilos683	Clinchsilos683	clidnopec virus 67	2176	Cirlivirales sp. ctdUu683	QBL97863.1	39.1	271	137	8	160	954	3	251	3.47e-43	170	QBL97863.1 replication-associated protein [Wastewater CRESS DNA virus 2]	Viruses	Monodnaviria	Shotokuvirae	Cressdnaviricota	NA	NA	NA	NA		0	0	0	0	0	0	0.307748	0.412152	0.233777	0	0.325427	0.589039	0.386056	0	1.78793	0.704776	0.410284	0	1.87873	0.341828	0	0	0	0
Clinchsilos684	Clinchsilos684	Giant panda feces-associated gemycircularvirus	2187	Genomoviridae sp. ctFtO684	QTZ83259.1	91.2	318	28	0	1004	1957	1	318	8.76e-177	518	QTZ83259.1 MAG: capsid protein [Turdus hortulorum Genomoviridae sp.]	Viruses	Monodnaviria	Shotokuvirae	Cressdnaviricota	Repensiviricetes	Geplafuvirales	Genomoviridae	unclassified Genomoviridae		0	1.32831	0	0	0	0	0	1.29891	1.03873	1.62478	0	1.05668	0.963578	1.71406	0	0	0.470589	0	0	0.395975	0	0.341302	0.335444	0
Clinchsilos685-RC	Clinchsilos685-RC	clidnopec virus 115	1084	virus sp. ctkLN685	WAE42285.1	46.8	282	142	4	79	912	2	279	6.55e-81	259	WAE42285.1 MAG: replication associated protein [Cressdnaviricota sp.]	Viruses	Monodnaviria	Shotokuvirae	Cressdnaviricota	NA	NA	NA	NA		0	0.599675	0	0	0	0	0.790632	1.85075	1.51177	0	0.51046	1.58661	1.14427	0.864153	0	1.59968	1.05139	0	0.526261	0	0	0	0	0
Clinchsilos686	Clinchsilos686	clidnopec virus 22	2120	Circoviridae sp. ct8j7686	QTE03314.1	70.4	304	89	1	2077	1169	5	308	3.13e-151	452	QTE03314.1 MAG: replication-associated protein [Fringilla montifringilla Circoviridae sp.]	Viruses	Monodnaviria	Shotokuvirae	Cressdnaviricota	Arfiviricetes	Cirlivirales	Circoviridae	unclassified Circoviridae		0	0	0	0	0	0	0	0	0.504572	0.980653	0	1.40489	1.05279	0.982689	0	0	0	0.219358	0.765343	0	1.17529	0.772931	1.038	0
Clinchsilos687-RC	Clinchsilos687-RC	clidnopec virus 138	1663	virus sp. ctDnT687	ALE29748.1	41.7	192	103	5	127	702	5	187	1.3e-35	143	ALE29748.1 replication associated protein [Lake Sarah-associated circular virus-37]	Viruses	Monodnaviria	Shotokuvirae	Cressdnaviricota	NA	NA	NA	NA		0	0	0	0	0	0	0	0	0	0	0	0	0	0	0	0	0	0	0.24772	0	0	0	0	0
Clinchsilos688	Clinchsilos688	clidnopec virus 174	4312	virus sp. ctda7688	YP_009551461.1	31.3	339	201	10	537	1544	7	316	1.62e-35	153	YP_009551461.1 replication-associated protein [Fire ant associated circular virus 1]	Viruses	Monodnaviria	Shotokuvirae	Cressdnaviricota	NA	NA	NA	NA		0	0	0	0	0	0	0	1.54101	0.13349	0.391741	0	0.389926	0.664126	0.382182	0	0.179875	0.340443	0	0	0	0	0.313881	0.442875	0.237673
Clinchsilos689	Clinchsilos689	clidnopec virus 45	1610	virus sp. ct7oE689	YP_009237577.1	61.8	191	66	4	122	694	2	185	5.62e-69	231	YP_009237577.1 replication associated protein, partial [Lake Sarah-associated circular virus-20]	Viruses	Monodnaviria	Shotokuvirae	Cressdnaviricota	NA	NA	NA	NA		1.55345	1.89319	0	0	0	0	1.15351	1.40836	0.686194	0	1.11601	1.4282	0.687729	0.460807	0	0	0	0	0	0	0	0	0	0
[truncated: 53 more rows]
[truncated: 3 more columns]

## Sheet: Table S4 Stat Outputs
Richness Model by Site
> an									Mean	aggregate(Richness ~ Site, data=SumStatsNoPowell, mean)							> aggregate(SumStats$VRPM, list(SumStats$Site), FUN = mean)							> aggregate(SumStats$VRPMKB, list(SumStats$Site), FUN = mean)
Call:										Site Richness							Group.1 x							Group.1 x
aov(formula = Richness ~ Site, data = SumStatsNoPowell)										1 AWCC 76.66667							1 AWCC 35578.85							1 AWCC 1.028162
[truncated: 143 more rows]
